# Supplementary material for: ﻿Japanese species of Ormosia Rondani (Diptera, Limoniidae): revision of the subgenera Oreophila Lackschewitz and Parormosia Alexander
Source: Zookeys. 2022 Nov 29;1132:127–62. doi: 10.3897/zookeys.1132.86022 (PMC9836624; doi:10.3897/zookeys.1132.86022)
Supplement: XML Treatment for Subgenus Oreophila [file zookeys.1132.86022-treatment2.xml]

<!DOCTYPE tp:taxon-treatment
  PUBLIC "-//TaxonX//DTD Taxonomic Treatment Publishing DTD v0 20100105//EN" "tax-treatment-NSO.dtd">
<tp:taxon-treatment xmlns:tp="http://www.plazi.org/taxpub"><tp:treatment-meta><kwd-group><label>Taxon classification</label><kwd>
                <named-content content-type="kingdom">Animalia</named-content>
              </kwd><kwd>
                <named-content content-type="order">Diptera</named-content>
              </kwd><kwd>
                <named-content content-type="family">Limoniidae</named-content>
              </kwd></kwd-group><mixed-citation publication-type="journal"><person-group><name><surname>Kato</surname><given-names>Daichi</given-names></name><name><surname>Watanabe</surname><given-names>Kozo</given-names></name><name><surname>Kolcsár</surname><given-names>Levente-Péter</given-names></name></person-group><article-title>﻿Japanese species of <italic><tp:taxon-name><tp:taxon-name-part taxon-name-part-type="genus" reg="Ormosia">Ormosia</tp:taxon-name-part></tp:taxon-name></italic> Rondani (<tp:taxon-name><tp:taxon-name-part taxon-name-part-type="order">Diptera</tp:taxon-name-part></tp:taxon-name>, <tp:taxon-name><tp:taxon-name-part taxon-name-part-type="family">Limoniidae</tp:taxon-name-part></tp:taxon-name>): revision of the subgenera <italic><tp:taxon-name><tp:taxon-name-part taxon-name-part-type="genus" reg="Oreophila">Oreophila</tp:taxon-name-part></tp:taxon-name></italic> Lackschewitz and <italic><tp:taxon-name><tp:taxon-name-part taxon-name-part-type="genus" reg="Parormosia">Parormosia</tp:taxon-name-part></tp:taxon-name></italic> Alexander</article-title><source>Zookeys</source><day>29</day><month>11</month><year>2022</year><volume>1132</volume><fpage>127</fpage><lpage>162</lpage><pub-id pub-id-type="doi">10.3897/zookeys.1132.86022</pub-id></mixed-citation></tp:treatment-meta><tp:nomenclature><label>﻿</label><tp:taxon-name>
              <object-id xmlns:xlink="http://www.w3.org/1999/xlink" content-type="arpha" xlink:type="simple">03C7D51B-B625-5A23-AA3C-9988B8A3B919</object-id>
              <tp:taxon-name-part taxon-name-part-type="infraspecific-rank">Subgenus</tp:taxon-name-part>
              <tp:taxon-name-part taxon-name-part-type="subgenus" reg="Oreophila">Oreophila</tp:taxon-name-part>
            </tp:taxon-name><tp:taxon-authority>Lackschewitz, 1935</tp:taxon-authority></tp:nomenclature><tp:treatment-sec sec-type="type species" id="SECID0EBEAE"><title>Type species.</title><p><italic><tp:taxon-name><tp:taxon-name-part taxon-name-part-type="genus" reg="Rypholophus">Rypholophus</tp:taxon-name-part><tp:taxon-name-part taxon-name-part-type="species" reg="bergrothi">bergrothi</tp:taxon-name-part></tp:taxon-name></italic> Strobl, 1895 (<xref ref-type="bibr" rid="B40">Strobl 1895</xref>) by original designation.</p></tp:treatment-sec><tp:treatment-sec sec-type="notes" id="SECID0EWEAE"><title>Note.</title><p>This subgenus includes 17 species worldwide, prior to this article (7 Palaearctic, 7 Nearctic, and 3 Oriental species) (<xref ref-type="bibr" rid="B27">Oosterbroek 2022</xref>).</p></tp:treatment-sec><ref-list><ref id="B40"><mixed-citation xmlns:xlink="http://www.w3.org/1999/xlink" xlink:type="simple"><person-group><name name-style="western"><surname>Strobl</surname><given-names>PG</given-names></name></person-group> (<year>1895</year>) <article-title>Die Dipteren von Steiermark. III. Theil. <tp:taxon-name><tp:taxon-name-part taxon-name-part-type="order">Diptera</tp:taxon-name-part></tp:taxon-name> Nemocera.</article-title><source>Mitteilungen des Naturwissentschaftlichen Vereines fur Steiermark</source><volume>31</volume>: <fpage>121</fpage>–<lpage>246</lpage>.</mixed-citation></ref><ref id="B27"><mixed-citation xmlns:xlink="http://www.w3.org/1999/xlink" xlink:type="simple"><person-group><name name-style="western"><surname>Oosterbroek</surname><given-names>P</given-names></name></person-group> (<year>2022</year>) Catalogue of the Craneflies of the World (<tp:taxon-name><tp:taxon-name-part taxon-name-part-type="order">Diptera</tp:taxon-name-part></tp:taxon-name>, <tp:taxon-name><tp:taxon-name-part taxon-name-part-type="superfamily">Tipuloidea</tp:taxon-name-part></tp:taxon-name>: <tp:taxon-name><tp:taxon-name-part taxon-name-part-type="family">Pediciidae</tp:taxon-name-part></tp:taxon-name>, <tp:taxon-name><tp:taxon-name-part taxon-name-part-type="family">Limoniidae</tp:taxon-name-part></tp:taxon-name>, <tp:taxon-name><tp:taxon-name-part taxon-name-part-type="family">Cylindrotomidae</tp:taxon-name-part></tp:taxon-name>, <tp:taxon-name><tp:taxon-name-part taxon-name-part-type="family">Tipulidae</tp:taxon-name-part></tp:taxon-name>). <ext-link xlink:href="https://ccw.naturalis.nl/index.php" ext-link-type="uri" xlink:type="simple">https://ccw.naturalis.nl/index.php</ext-link> [Accessed on 2022-4-12]</mixed-citation></ref></ref-list></tp:taxon-treatment>
