# Supplementary material for: ﻿Japanese species of Ormosia Rondani (Diptera, Limoniidae): revision of the subgenera Oreophila Lackschewitz and Parormosia Alexander
Source: Zookeys. 2022 Nov 29;1132:127–62. doi: 10.3897/zookeys.1132.86022 (PMC9836624; doi:10.3897/zookeys.1132.86022)
Supplement: XML Treatment for Ormosia (Oreophila) confluenta [file zookeys.1132.86022-treatment3.xml]

<!DOCTYPE tp:taxon-treatment
  PUBLIC "-//TaxonX//DTD Taxonomic Treatment Publishing DTD v0 20100105//EN" "tax-treatment-NSO.dtd">
<tp:taxon-treatment xmlns:tp="http://www.plazi.org/taxpub"><tp:treatment-meta><kwd-group><label>Taxon classification</label><kwd>
                <named-content content-type="kingdom">Animalia</named-content>
              </kwd><kwd>
                <named-content content-type="order">Diptera</named-content>
              </kwd><kwd>
                <named-content content-type="family">Limoniidae</named-content>
              </kwd></kwd-group><mixed-citation publication-type="journal"><person-group><name><surname>Kato</surname><given-names>Daichi</given-names></name><name><surname>Watanabe</surname><given-names>Kozo</given-names></name><name><surname>Kolcsár</surname><given-names>Levente-Péter</given-names></name></person-group><article-title>﻿Japanese species of <italic><tp:taxon-name><tp:taxon-name-part taxon-name-part-type="genus" reg="Ormosia">Ormosia</tp:taxon-name-part></tp:taxon-name></italic> Rondani (<tp:taxon-name><tp:taxon-name-part taxon-name-part-type="order">Diptera</tp:taxon-name-part></tp:taxon-name>, <tp:taxon-name><tp:taxon-name-part taxon-name-part-type="family">Limoniidae</tp:taxon-name-part></tp:taxon-name>): revision of the subgenera <italic><tp:taxon-name><tp:taxon-name-part taxon-name-part-type="genus" reg="Oreophila">Oreophila</tp:taxon-name-part></tp:taxon-name></italic> Lackschewitz and <italic><tp:taxon-name><tp:taxon-name-part taxon-name-part-type="genus" reg="Parormosia">Parormosia</tp:taxon-name-part></tp:taxon-name></italic> Alexander</article-title><source>Zookeys</source><day>29</day><month>11</month><year>2022</year><volume>1132</volume><fpage>127</fpage><lpage>162</lpage><pub-id pub-id-type="doi">10.3897/zookeys.1132.86022</pub-id></mixed-citation></tp:treatment-meta><tp:nomenclature><label>﻿</label><tp:taxon-name><object-id xmlns:xlink="http://www.w3.org/1999/xlink" content-type="arpha" xlink:type="simple">12777ED8-864B-5DC6-BD1A-68DC255C9E78</object-id><tp:taxon-name-part taxon-name-part-type="genus" reg="Ormosia">Ormosia</tp:taxon-name-part> (<tp:taxon-name-part taxon-name-part-type="subgenus" reg="Oreophila">Oreophila</tp:taxon-name-part>) <tp:taxon-name-part taxon-name-part-type="species" reg="confluenta">confluenta</tp:taxon-name-part></tp:taxon-name><tp:taxon-authority>Alexander, 1922</tp:taxon-authority><xref ref-type="fig" rid="F1">Figs 1A</xref><xref ref-type="fig" rid="F2">, 2</xref><xref ref-type="fig" rid="F3">, 3</xref><xref ref-type="fig" rid="F4">, 4</xref><xref ref-type="fig" rid="F5">, 5A</xref><tp:nomenclature-citation-list><tp:nomenclature-citation><tp:taxon-name>
                  <tp:taxon-name-part taxon-name-part-type="genus" reg="Ormosia">Ormosia</tp:taxon-name-part>
                  <tp:taxon-name-part taxon-name-part-type="species" reg="confluenta">confluenta</tp:taxon-name-part>
                </tp:taxon-name><comment>in <xref ref-type="bibr" rid="B3">Alexander 1922</xref>: 183: original description (type locality: Japan, Honshu, Ôsaka, Mt. Minomo).</comment></tp:nomenclature-citation><tp:nomenclature-citation><tp:taxon-name><tp:taxon-name-part taxon-name-part-type="genus" reg="Ormosia">Ormosia</tp:taxon-name-part> (<tp:taxon-name-part taxon-name-part-type="subgenus" reg="Ormosia">Ormosia</tp:taxon-name-part>) <tp:taxon-name-part taxon-name-part-type="species" reg="confluenta">confluenta</tp:taxon-name-part></tp:taxon-name><comment>in <xref ref-type="bibr" rid="B11">Alexander 1953a</xref>: 71: faunistic record.</comment></tp:nomenclature-citation><tp:nomenclature-citation><tp:taxon-name><tp:taxon-name-part taxon-name-part-type="genus" reg="Ormosia">Ormosia</tp:taxon-name-part> (<tp:taxon-name-part taxon-name-part-type="subgenus" reg="Oreophila">Oreophila</tp:taxon-name-part>) <tp:taxon-name-part taxon-name-part-type="species" reg="confluent">confluent</tp:taxon-name-part></tp:taxon-name><comment>in <xref ref-type="bibr" rid="B25">Nakamura 2002</xref>: 169: faunistic record; <xref ref-type="bibr" rid="B26">Nakamura 2014</xref>: 31: distribution; <xref ref-type="bibr" rid="B27">Oosterbroek 2022</xref>: distribution.</comment></tp:nomenclature-citation></tp:nomenclature-citation-list></tp:nomenclature><tp:treatment-sec sec-type="type material" id="SECID0EAJAE"><title>Type material examined.</title><p><bold><italic>Paratype</italic>.</bold> Japan • ♀; Honshu, Mt. Minomo; 4 May 1921; K. Takeuchi leg.; <named-content xmlns:xlink="http://www.w3.org/1999/xlink" content-type="dwc:institutional_code" xlink:title="National Museum of Natural History, Smithsonian Institution, Washington, D.C., USA" xlink:href="http://grbio.org/institution/smithsonian-institution-national-museum-natural-history-0" xlink:type="simple">USNM</named-content>.</p></tp:treatment-sec><tp:treatment-sec sec-type="type material" id="SECID0EQJAE"><title>Non-type material examined.</title><p>Japan • 2 ♂; Honshu, Nagano, Ueda-shi, Sanada-machi-Osa, Kakuma Valley; <named-content xmlns:xlink="http://www.w3.org/1999/xlink" content-type="dwc:verbatimCoordinates" xlink:type="simple"><named-content content-type="geo-json" specific-use="{&#34;type&#34;:&#34;Point&#34;,&#34;coordinates&#34;:[138.365920,36.453780]}" id="NCID0EZJAE" xlink:type="simple">36.45378°N, 138.36592°E</named-content></named-content>; alt. 1050 m; 16 May 2012; D. Kato leg.; <named-content xmlns:xlink="http://www.w3.org/1999/xlink" content-type="dwc:institutional_code" xlink:title="Biosystematics Laboratory, Kyushu University, Japan" xlink:href="http://grbio.org/institution/kyushu-university" xlink:type="simple">BLKU</named-content>. • 2 ♂; Honshu, Tokyo, near Tokyo, Mt. Mitake; 10 May 1931; B. Oda leg.; <named-content xmlns:xlink="http://www.w3.org/1999/xlink" content-type="dwc:institutional_code" xlink:title="National Museum of Natural History, Smithsonian Institution, Washington, D.C., USA" xlink:href="http://grbio.org/institution/smithsonian-institution-national-museum-natural-history-0" xlink:type="simple">USNM</named-content>. • 1 ♂; Honshu, Okayama, Maniwa-shi, Hiruzen-Shimotokuyama; <named-content xmlns:xlink="http://www.w3.org/1999/xlink" content-type="dwc:verbatimCoordinates" xlink:type="simple"><named-content content-type="geo-json" specific-use="{&#34;type&#34;:&#34;Point&#34;,&#34;coordinates&#34;:[133.597250,35.329310]}" id="NCID0ELKAE" xlink:type="simple">35.32931°N, 133.59725°E</named-content></named-content>; alt. 780 m; 1 May 2016; D. Kato leg.; <named-content xmlns:xlink="http://www.w3.org/1999/xlink" content-type="dwc:institutional_code" xlink:title="Biosystematics Laboratory, Kyushu University, Japan" xlink:href="http://grbio.org/institution/kyushu-university" xlink:type="simple">BLKU</named-content>. • 1 ♀; Honshu, Hiroshima, Akiôta-chô, Yokogô; <named-content xmlns:xlink="http://www.w3.org/1999/xlink" content-type="dwc:verbatimCoordinates" xlink:type="simple"><named-content content-type="geo-json" specific-use="{&#34;type&#34;:&#34;Point&#34;,&#34;coordinates&#34;:[132.144970,34.594190]}" id="NCID0EYKAE" xlink:type="simple">34.59419°N, 132.14497°E</named-content></named-content>; alt. 890 m; 18 May 2015; D. Kato leg.; <named-content xmlns:xlink="http://www.w3.org/1999/xlink" content-type="dwc:institutional_code" xlink:title="Biosystematics Laboratory, Kyushu University, Japan" xlink:href="http://grbio.org/institution/kyushu-university" xlink:type="simple">BLKU</named-content>. • 1 ♂; Shikoku, Tokushima, Mt. Tsurugi; alt. 1400–1950 m; 31 May 1950; Issiki and Ito leg.; <named-content xmlns:xlink="http://www.w3.org/1999/xlink" content-type="dwc:institutional_code" xlink:title="National Museum of Natural History, Smithsonian Institution, Washington, D.C., USA" xlink:href="http://grbio.org/institution/smithsonian-institution-national-museum-natural-history-0" xlink:type="simple">USNM</named-content>. • 1 ♂; Shikoku, Tokushima, Miyoshi-shi, Higashiiya-Ochiai, near Matsuogawa Dam; <named-content xmlns:xlink="http://www.w3.org/1999/xlink" content-type="dwc:verbatimCoordinates" xlink:type="simple"><named-content content-type="geo-json" specific-use="{&#34;type&#34;:&#34;Point&#34;,&#34;coordinates&#34;:[133.939080,33.964780]}" id="NCID0EKLAE" xlink:type="simple">33.96478°N, 133.93908°E</named-content></named-content>; alt. 900 m; 15 May 2015; • 1 ♂, 1 ♀; same locality; 30 Apr. 2016; D. Kato leg., <named-content xmlns:xlink="http://www.w3.org/1999/xlink" content-type="dwc:institutional_code" xlink:title="Biosystematics Laboratory, Kyushu University, Japan" xlink:href="http://grbio.org/institution/kyushu-university" xlink:type="simple">BLKU</named-content>. • 6 ♂, 1 ♀; Shikoku, Tokushima, Miyoshi-shi, Higashiiya-Sugeoi, near Nagoro Dam; <named-content xmlns:xlink="http://www.w3.org/1999/xlink" content-type="dwc:verbatimCoordinates" xlink:type="simple"><named-content content-type="geo-json" specific-use="{&#34;type&#34;:&#34;Point&#34;,&#34;coordinates&#34;:[134.023400,33.851820]}" id="NCID0EXLAE" xlink:type="simple">33.85182°N, 134.0234°E</named-content></named-content>; alt. 920 m; 29 Apr. 2016; • 3 ♂; same locality; 30 Apr. 2016; D. Kato leg. <named-content xmlns:xlink="http://www.w3.org/1999/xlink" content-type="dwc:institutional_code" xlink:title="Biosystematics Laboratory, Kyushu University, Japan" xlink:href="http://grbio.org/institution/kyushu-university" xlink:type="simple">BLKU</named-content>. • 4 ♂, 1 ♀; Shikoku, Ehime, Kumakogen, River Myogadani, springs; <named-content xmlns:xlink="http://www.w3.org/1999/xlink" content-type="dwc:verbatimCoordinates" xlink:type="simple"><named-content content-type="geo-json" specific-use="{&#34;type&#34;:&#34;Point&#34;,&#34;coordinates&#34;:[132.934400,33.567010]}" id="NCID0EEMAE" xlink:type="simple">33.56701°N, 132.9344 °E</named-content></named-content>; 1420 m; 8 May 2022; L.-P. Kolcsár leg.; <abbrev xmlns:xlink="http://www.w3.org/1999/xlink" xlink:title="Private collection of Levente-Péter Kolcsár" id="ABBRID0EJMAE" xlink:type="simple">CKLP</abbrev>. • 1 ♂; Kyushu, Saga, Karatsu-shi, Kyuragi-Hirano, Mt. Sakurei-zan; <named-content xmlns:xlink="http://www.w3.org/1999/xlink" content-type="dwc:verbatimCoordinates" xlink:type="simple"><named-content content-type="geo-json" specific-use="{&#34;type&#34;:&#34;Point&#34;,&#34;coordinates&#34;:[130.070380,33.357010]}" id="NCID0EQMAE" xlink:type="simple">33.35701°N, 130.07038°E</named-content></named-content>; alt. 860 m; 26 Apr. 2015; D. Kato leg.; <named-content xmlns:xlink="http://www.w3.org/1999/xlink" content-type="dwc:institutional_code" xlink:title="Biosystematics Laboratory, Kyushu University, Japan" xlink:href="http://grbio.org/institution/kyushu-university" xlink:type="simple">BLKU</named-content>.</p></tp:treatment-sec><tp:treatment-sec sec-type="diagnosis" id="SECID0E1MAE"><title>Diagnosis.</title><p>General coloration yellow to pale brown (Fig. <xref ref-type="fig" rid="F1">1A</xref>). Vertex often pale brownish grey. Antenna dark brown except scape. Wing yellowish tinged, unpatterned. Legs distal to mid-tibiae gradually becoming dark brown towards tips. Male terminalia: tergite 9 bearing pair of triangular lobes at caudal margin. Gonocoxite slightly produced beyond base of clasper of gonostylus. Clasper of gonostylus wider apically, 3/4 length of lobe of gonostylus, distal part 2× as wide as that of lobe of gonostylus. Interbases fused medially into roundish sac-like plate, without mesal-apical lobe. Female terminalia with cercus almost straight, slightly upcurved on distal part. Genital frame with lateral arm of genital fork roughly triangular, situated at posterior 1/3 of genital fork, with finger-shaped lobe on posterior end. Sternite 9 very small, fan-shaped.</p><fig id="F1" position="float" orientation="portrait"><object-id xmlns:xlink="http://www.w3.org/1999/xlink" content-type="doi" xlink:type="simple">10.3897/zookeys.1132.86022.figure1</object-id><object-id xmlns:xlink="http://www.w3.org/1999/xlink" content-type="arpha" xlink:type="simple">5F010D0B-3394-54B1-A946-8837723DE44D</object-id><label>Figure 1.</label><caption><p>Habitus of male <bold>A</bold><tp:taxon-name><tp:taxon-name-part taxon-name-part-type="genus" reg="Ormosia">Ormosia</tp:taxon-name-part> (<tp:taxon-name-part taxon-name-part-type="subgenus" reg="Oreophila">Oreophila</tp:taxon-name-part>) <tp:taxon-name-part taxon-name-part-type="species" reg="confluenta">confluenta</tp:taxon-name-part></tp:taxon-name> Alexander, 1922 <bold>B</bold><tp:taxon-name><tp:taxon-name-part taxon-name-part-type="genus" reg="Ormosia">Ormosia</tp:taxon-name-part> (<tp:taxon-name-part taxon-name-part-type="subgenus" reg="Oreophila">Oreophila</tp:taxon-name-part>) <tp:taxon-name-part taxon-name-part-type="species" reg="komazawai">komazawai</tp:taxon-name-part></tp:taxon-name> Kato &amp; Kolcsár, sp. nov. Scale bars: 2 mm.</p></caption><graphic xmlns:xlink="http://www.w3.org/1999/xlink" xlink:href="zookeys-1132-127_article-86022__-g001.jpg" position="float" orientation="portrait" xlink:type="simple" id="oo_775343.jpg"><uri content-type="original_file" xlink:type="simple">https://binary.pensoft.net/fig/775343</uri></graphic></fig></tp:treatment-sec><tp:treatment-sec sec-type="redescription" id="SECID0EROAE"><title>Redescription.</title><p><bold>Male</bold>. Body length 2.9–4.2 mm, wing length 4.1–5.9 mm.</p><p><bold><italic>Head</italic></bold>: covered with yellow to brown setae. Vertex dusky yellow to pale brownish grey, paler grey on anterior part, often widely dark brown on center of posterior part. Eyes small and widely separated, ~ 1/2 as wide as narrowest point of vertex, ~ 1/3 length of head including rostrum in dorsal view. Rostrum dusky yellow to pale brown, ~ 1/2 length of eye in lateral view. Palpus 5-segmented, 2/3 length of head, dusky yellow on basal two segments, dark brown on succeeding segments, palpomere 1 small, globular, palpomere 2 cylindrical, palpomeres 3–5 globular. Labellum dark brown. Antenna 15 to 16-segmented, relatively short, ~ 2× length of head; scape dusky yellow to pale brown, 2× as long as wide; pedicel dark brown, oval, 2/3 length of scape; flagellomeres dark brown, barrel-shaped, gradually decreasing in size toward apical segment; each flagellomere with ca. six verticils, longest one except in apical segment ~ 1.5× as long as each segment.</p><p><bold><italic>Thorax</italic></bold>: covered with yellow setae. Antepronotum dusky yellow to pale brown; postpronotum pale yellow. Mesonotum subnitidous, pale brown to brown, lateral margin yellow, postero-outer corner of scutal lobe often yellow. Scutellum or mediotergite sometimes yellowish. Prescutal pit indistinctly present, oval to bacilliform. Tuberculate pit indistinctly present, situated slightly anterior to level of prescutal pit. Pleuron dusky yellow to yellow. Wing (Fig. <xref ref-type="fig" rid="F2">2</xref>) yellowish tinged, narrow, 3.5–4× as long as wide; stigma absent; Sc ending between level of forks of Rs and R<sub>2+3+4</sub>; crossvein sc-r indistinct or absent, situated on level of basal 1/3 of Rs if present; R<sub>2+3+4</sub> 1/7–1/4 length of R<sub>3</sub>; R<sub>2</sub> situated between fork of R<sub>2+3+4</sub> and length of itself distal to it; M<sub>4</sub> 1–1.5× as long as M<sub>3+4</sub>; wing margin between tips of CuP and A<sub>1</sub> 1.3–2× as long as that between tips of CuP and CuA; A<sub>1</sub> almost straight. Halter yellow, ~ 2/3 length of thorax. Legs yellow on coxae to femora; tibiae yellow basally, gradually turning to dark brown toward tips; tarsi dark brown (Fig. <xref ref-type="fig" rid="F1">1A</xref>).</p><fig id="F2" position="float" orientation="portrait"><object-id xmlns:xlink="http://www.w3.org/1999/xlink" content-type="doi" xlink:type="simple">10.3897/zookeys.1132.86022.figure2</object-id><object-id xmlns:xlink="http://www.w3.org/1999/xlink" content-type="arpha" xlink:type="simple">B957888D-B1AE-5465-802E-ACA5FDD25C00</object-id><label>Figure 2.</label><caption><p>Wing of <tp:taxon-name><tp:taxon-name-part taxon-name-part-type="genus" reg="Ormosia">Ormosia</tp:taxon-name-part> (<tp:taxon-name-part taxon-name-part-type="subgenus" reg="Oreophila">Oreophila</tp:taxon-name-part>) <tp:taxon-name-part taxon-name-part-type="species" reg="confluenta">confluenta</tp:taxon-name-part></tp:taxon-name> Alexander, 1922. Scale bar: 2 mm.</p></caption><graphic xmlns:xlink="http://www.w3.org/1999/xlink" xlink:href="zookeys-1132-127_article-86022__-g002.jpg" position="float" orientation="portrait" xlink:type="simple" id="oo_775344.jpg"><uri content-type="original_file" xlink:type="simple">https://binary.pensoft.net/fig/775344</uri></graphic></fig><p><bold><italic>Abdomen</italic></bold>: yellow to yellowish ochreous, densely covered with yellow setae.</p><p><bold><italic>Male terminalia</italic></bold> (Fig. <xref ref-type="fig" rid="F3">3</xref>): Tergite 9 with pair of triangular lobes at caudal margin, ~ 1/3 length of middle of tergite 9; anterior margin of tergite 9 deeply and widely notched; tergite 9 slightly wider than long including caudal lobe (Fig. <xref ref-type="fig" rid="F3">3A</xref>). Sternite 9 almost straight at caudal margin (Fig. <xref ref-type="fig" rid="F3">3B</xref>). Gonocoxite almost same width in whole length, ca. as long as tergite 9, posteroventral margin slightly produced beyond base of clasper of gonostylus (Fig. <xref ref-type="fig" rid="F3">3A</xref>). Gonocoxal apodeme short, connected to anterolateral part of interbase (Fig. <xref ref-type="fig" rid="F3">3D</xref>). Clasper of gonostylus scabrous, darkened apically, 3/4 length of lobe of gonostylus, gradually wide distally, rounded at tip, distal part 2× as wide as that of lobe of gonostylus in apical view (Fig. <xref ref-type="fig" rid="F3">3C</xref>). Lobe of gonostylus long finger-shaped, ~ 1/2 length of gonocoxite, slightly curved, distal part flattened in apical view (Fig. <xref ref-type="fig" rid="F3">3C</xref>). Interbases fused medially into roundish sac-like plate, ca. as long as wide in dorsal view, posterior margin slightly concave, anterolateral part with short arm (Fig. <xref ref-type="fig" rid="F3">3D</xref>). Paramere roughly blade-shaped, ca. as long as interbase, anterior end curved inward (Fig. <xref ref-type="fig" rid="F3">3D</xref>). Aedeagus dorso-ventrally flattened, ~ 1/3 width of interbase, tip slightly beyond apex of interbase (Fig. <xref ref-type="fig" rid="F3">3D</xref>). Sperm pump long oval, anterior end reaching at anterior 1/3 of paramere (Fig. <xref ref-type="fig" rid="F3">3D, E</xref>). Ejaculatory apodeme poorly developed (Fig. <xref ref-type="fig" rid="F3">3D, E</xref>).</p><fig id="F3" position="float" orientation="portrait"><object-id xmlns:xlink="http://www.w3.org/1999/xlink" content-type="doi" xlink:type="simple">10.3897/zookeys.1132.86022.figure3</object-id><object-id xmlns:xlink="http://www.w3.org/1999/xlink" content-type="arpha" xlink:type="simple">382DE7D1-F779-5016-8208-C6C91C6CFA19</object-id><label>Figure 3.</label><caption><p>Male terminalia of <tp:taxon-name><tp:taxon-name-part taxon-name-part-type="genus" reg="Ormosia">Ormosia</tp:taxon-name-part> (<tp:taxon-name-part taxon-name-part-type="subgenus" reg="Oreophila">Oreophila</tp:taxon-name-part>) <tp:taxon-name-part taxon-name-part-type="species" reg="confluenta">confluenta</tp:taxon-name-part></tp:taxon-name> Alexander, 1922 <bold>A</bold> dorsal view <bold>B</bold> sternite 9, ventral view <bold>C</bold> gonostylus, outer surface <bold>D</bold> aedeagal complex, dorsal view (left gonocoxal apodeme omitted) <bold>E</bold> aedeagal complex, lateral view (left = dorsal). Scale bars: 0.1 mm.</p></caption><graphic xmlns:xlink="http://www.w3.org/1999/xlink" xlink:href="zookeys-1132-127_article-86022__-g003.jpg" position="float" orientation="portrait" xlink:type="simple" id="oo_775345.jpg"><uri content-type="original_file" xlink:type="simple">https://binary.pensoft.net/fig/775345</uri></graphic></fig><p><bold>Female</bold>. Body length 5.0–6.2 mm, wing length 5.6–6.7 mm. Generally resembling male.</p><p><bold><italic>Female terminalia</italic></bold> (Fig. <xref ref-type="fig" rid="F4">4</xref>): yellow to yellowish ochreous, cercus and hypogynial valve amber-colored. Tergites 8 and 9 fused. Cercus almost straight, slightly upcurved on distal part, 1.5× as long as tergite 10; hypogynial valve ~ 1.7× as long as sternite 8, basal part distinctly wider than that of cercus, gradually narrowed on distal 1/2 toward tip, tip acute, ending near level of middle of cercus (Fig. <xref ref-type="fig" rid="F4">4A</xref>). Genital frame with genital fork, constricted at anterior 1/3, roughly heart-shaped on anterior end; lateral arm of genital fork roughly triangular distally, situated at anterior 2/3 of genital fork, with small finger-shaped lobe at posterior end; sternite 9 very small, narrower than posterior end of genital fork, fan-shaped distally, largely desclerotized on middle of posterior part. Three spermathecal ducts present, middle one very wide; spermathecae indistinct (Fig. <xref ref-type="fig" rid="F4">4B</xref>).</p><fig id="F4" position="float" orientation="portrait"><object-id xmlns:xlink="http://www.w3.org/1999/xlink" content-type="doi" xlink:type="simple">10.3897/zookeys.1132.86022.figure4</object-id><object-id xmlns:xlink="http://www.w3.org/1999/xlink" content-type="arpha" xlink:type="simple">ADEAEFF2-F1F8-59B5-97E2-0F517101814A</object-id><label>Figure 4.</label><caption><p>Female terminalia of <tp:taxon-name><tp:taxon-name-part taxon-name-part-type="genus" reg="Ormosia">Ormosia</tp:taxon-name-part> (<tp:taxon-name-part taxon-name-part-type="subgenus" reg="Oreophila">Oreophila</tp:taxon-name-part>) <tp:taxon-name-part taxon-name-part-type="species" reg="confluenta">confluenta</tp:taxon-name-part></tp:taxon-name> Alexander, 1922 <bold>A</bold> lateral view <bold>B</bold> genital frame, ventral view (left = anterior). Scale bars: 0.1 mm.</p></caption><graphic xmlns:xlink="http://www.w3.org/1999/xlink" xlink:href="zookeys-1132-127_article-86022__-g004.jpg" position="float" orientation="portrait" xlink:type="simple" id="oo_775346.jpg"><uri content-type="original_file" xlink:type="simple">https://binary.pensoft.net/fig/775346</uri></graphic></fig></tp:treatment-sec><tp:treatment-sec sec-type="distribution" id="SECID0EVVAE"><title>Distribution.</title><p>Japan (Honshu, Shikoku, and Kyushu) (Fig. <xref ref-type="fig" rid="F5">5A</xref>), Russia (Far East), and Kuril Is.</p><fig id="F5" position="float" orientation="portrait"><object-id xmlns:xlink="http://www.w3.org/1999/xlink" content-type="doi" xlink:type="simple">10.3897/zookeys.1132.86022.figure5</object-id><object-id xmlns:xlink="http://www.w3.org/1999/xlink" content-type="arpha" xlink:type="simple">60E3E3B2-FADD-5957-A0FB-B3A2ED718F23</object-id><label>Figure 5.</label><caption><p>Distribution map of Japanese species of <tp:taxon-name><tp:taxon-name-part taxon-name-part-type="genus" reg="Ormosia">Ormosia</tp:taxon-name-part> (<tp:taxon-name-part taxon-name-part-type="subgenus" reg="Oreophila">Oreophila</tp:taxon-name-part>)</tp:taxon-name> and <tp:taxon-name><tp:taxon-name-part taxon-name-part-type="genus" reg="Ormosia">Ormosia</tp:taxon-name-part> (<tp:taxon-name-part taxon-name-part-type="subgenus" reg="Parormosia">Parormosia</tp:taxon-name-part>)</tp:taxon-name>. <bold>A</bold><tp:taxon-name><tp:taxon-name-part taxon-name-part-type="genus" reg="Ormosia">Ormosia</tp:taxon-name-part> (<tp:taxon-name-part taxon-name-part-type="subgenus" reg="Oreophila">Oreophila</tp:taxon-name-part>) <tp:taxon-name-part taxon-name-part-type="species" reg="confluenta">confluenta</tp:taxon-name-part></tp:taxon-name> Alexander, 1922 (red), <tp:taxon-name><tp:taxon-name-part taxon-name-part-type="genus" reg="Ormosia">Ormosia</tp:taxon-name-part> (<tp:taxon-name-part taxon-name-part-type="subgenus" reg="Oreophila">Oreophila</tp:taxon-name-part>) <tp:taxon-name-part taxon-name-part-type="species" reg="komazawai">komazawai</tp:taxon-name-part></tp:taxon-name> Kato &amp; Kolcsár, sp. nov. (blue) <bold>B</bold><tp:taxon-name><tp:taxon-name-part taxon-name-part-type="genus" reg="Ormosia">Ormosia</tp:taxon-name-part> (<tp:taxon-name-part taxon-name-part-type="subgenus" reg="Oreophila">Oreophila</tp:taxon-name-part>) <tp:taxon-name-part taxon-name-part-type="species" reg="sootryeni">sootryeni</tp:taxon-name-part></tp:taxon-name> Lackschewitz, 1935 <bold>C</bold><tp:taxon-name><tp:taxon-name-part taxon-name-part-type="genus" reg="Ormosia">Ormosia</tp:taxon-name-part> (<tp:taxon-name-part taxon-name-part-type="subgenus" reg="Parormosia">Parormosia</tp:taxon-name-part>) <tp:taxon-name-part taxon-name-part-type="species" reg="diversipes">diversipes</tp:taxon-name-part></tp:taxon-name> Alexander, 1919 <bold>D</bold><tp:taxon-name><tp:taxon-name-part taxon-name-part-type="genus" reg="Ormosia">Ormosia</tp:taxon-name-part> (<tp:taxon-name-part taxon-name-part-type="subgenus" reg="Parormosia">Parormosia</tp:taxon-name-part>) <tp:taxon-name-part taxon-name-part-type="species" reg="nippoalpina">nippoalpina</tp:taxon-name-part></tp:taxon-name> Alexander, 1941 (red), <tp:taxon-name><tp:taxon-name-part taxon-name-part-type="genus" reg="Ormosia">Ormosia</tp:taxon-name-part> (<tp:taxon-name-part taxon-name-part-type="subgenus" reg="Parormosia">Parormosia</tp:taxon-name-part>) <tp:taxon-name-part taxon-name-part-type="species" reg="phalara">phalara</tp:taxon-name-part></tp:taxon-name> Kato &amp; Kolcsár, sp. nov. (blue).</p></caption><graphic xmlns:xlink="http://www.w3.org/1999/xlink" xlink:href="zookeys-1132-127_article-86022__-g005.jpg" position="float" orientation="portrait" xlink:type="simple" id="oo_775347.jpg"><uri content-type="original_file" xlink:type="simple">https://binary.pensoft.net/fig/775347</uri></graphic></fig></tp:treatment-sec><tp:treatment-sec sec-type="remarks" id="SECID0E5ZAE"><title>Remarks.</title><p>This species resembles a Nearctic species, <tp:taxon-name><tp:taxon-name-part taxon-name-part-type="genus" reg="Ormosia">Ormosia</tp:taxon-name-part> (<tp:taxon-name-part taxon-name-part-type="subgenus" reg="Oreophila">Oreophila</tp:taxon-name-part>) <tp:taxon-name-part taxon-name-part-type="species" reg="flaveola">flaveola</tp:taxon-name-part></tp:taxon-name> (Coquillett, 1900) (<xref ref-type="bibr" rid="B17">Coquillett 1900</xref>), and an Eastern Palaearctic species known from North Korea and China, <tp:taxon-name><tp:taxon-name-part taxon-name-part-type="genus" reg="Ormosia">Ormosia</tp:taxon-name-part> (<tp:taxon-name-part taxon-name-part-type="subgenus" reg="Oreophila">Oreophila</tp:taxon-name-part>) <tp:taxon-name-part taxon-name-part-type="species" reg="yankovskyi">yankovskyi</tp:taxon-name-part></tp:taxon-name> Alexander, 1940 (<xref ref-type="bibr" rid="B8">Alexander 1940a</xref>), but is differentiated from them by the following characters: femora entirely yellow (yellow basally with darker apical parts in <tp:taxon-name><tp:taxon-name-part taxon-name-part-type="genus" reg="Ormosia">Ormosia</tp:taxon-name-part> (<tp:taxon-name-part taxon-name-part-type="subgenus" reg="Oreophila">Oreophila</tp:taxon-name-part>) <tp:taxon-name-part taxon-name-part-type="species" reg="flaveola">flaveola</tp:taxon-name-part></tp:taxon-name> and <tp:taxon-name><tp:taxon-name-part taxon-name-part-type="genus" reg="Ormosia">Ormosia</tp:taxon-name-part> (<tp:taxon-name-part taxon-name-part-type="subgenus" reg="Oreophila">Oreophila</tp:taxon-name-part>) <tp:taxon-name-part taxon-name-part-type="species" reg="yankovskyi">yankovskyi</tp:taxon-name-part></tp:taxon-name>).</p></tp:treatment-sec><ref-list><ref id="B3"><mixed-citation xmlns:xlink="http://www.w3.org/1999/xlink" xlink:type="simple"><person-group><name name-style="western"><surname>Alexander</surname><given-names>CP</given-names></name></person-group> (<year>1922</year>) <article-title>New species of Japanese crane-flies. Part III. (<tp:taxon-name><tp:taxon-name-part taxon-name-part-type="order">Diptera</tp:taxon-name-part></tp:taxon-name>, <tp:taxon-name><tp:taxon-name-part taxon-name-part-type="family">Tipulidae</tp:taxon-name-part></tp:taxon-name>).</article-title><source>Insecutor Inscitiae Menstruus</source><volume>10</volume>: <fpage>177</fpage>–<lpage>188</lpage>.</mixed-citation></ref><ref id="B11"><mixed-citation xmlns:xlink="http://www.w3.org/1999/xlink" xlink:type="simple"><person-group><name name-style="western"><surname>Alexander</surname><given-names>CP</given-names></name></person-group> (<year>1953a</year>) <article-title>Records and descriptions of Japanese <tp:taxon-name><tp:taxon-name-part taxon-name-part-type="family">Tipulidae</tp:taxon-name-part></tp:taxon-name> (<tp:taxon-name><tp:taxon-name-part taxon-name-part-type="order">Diptera</tp:taxon-name-part></tp:taxon-name>). Part I. The crane-flies of Shikoku. I.</article-title><source>Philippine Journal of Science</source><volume>82</volume>: <fpage>21</fpage>–<lpage>75</lpage>.</mixed-citation></ref><ref id="B25"><mixed-citation xmlns:xlink="http://www.w3.org/1999/xlink" xlink:type="simple"><person-group><name name-style="western"><surname>Nakamura</surname><given-names>T</given-names></name></person-group> (<year>2002</year>) <article-title><tp:taxon-name><tp:taxon-name-part taxon-name-part-type="order">Diptera</tp:taxon-name-part></tp:taxon-name> of the Nasu Imperial Villa, Tochigi, Japan.</article-title> In: <person-group><name name-style="western"><surname>Tochigi</surname><given-names>Prefectural Museum</given-names></name></person-group> (<role>Ed.</role>) <issue-title>Flora and Fauna of the Nasu Imperial Villa.</issue-title><source>Tochigi Prefectural Museum, Tochigi, Japan</source>, <fpage>167</fpage>–<lpage>170</lpage>.</mixed-citation></ref><ref id="B26"><mixed-citation xmlns:xlink="http://www.w3.org/1999/xlink" xlink:type="simple"><person-group><name name-style="western"><surname>Nakamura</surname><given-names>T</given-names></name></person-group> (<year>2014</year>) <article-title>Family <tp:taxon-name><tp:taxon-name-part taxon-name-part-type="family">Limoniidae</tp:taxon-name-part></tp:taxon-name>.</article-title> In: <person-group><name name-style="western"><surname>Nakamura</surname><given-names>T</given-names></name><name name-style="western"><surname>Saigusa</surname><given-names>T</given-names></name><name name-style="western"><surname>Suwa</surname><given-names>M</given-names></name></person-group> (<role>Eds</role>) <issue-title>Catalogue of the Insects of Japan.</issue-title><source>Volume 8 <tp:taxon-name><tp:taxon-name-part taxon-name-part-type="order">Diptera</tp:taxon-name-part></tp:taxon-name> (Part 1 <tp:taxon-name><tp:taxon-name-part taxon-name-part-type="suborder">Nematocera</tp:taxon-name-part></tp:taxon-name> – <tp:taxon-name><tp:taxon-name-part taxon-name-part-type="suborder">Brachycera</tp:taxon-name-part></tp:taxon-name><tp:taxon-name><tp:taxon-name-part taxon-name-part-type="section">Aschiza</tp:taxon-name-part></tp:taxon-name>). Touka Shobo, Fukuoka, Japan</source>, <fpage>9</fpage>–<lpage>53</lpage>.</mixed-citation></ref><ref id="B27"><mixed-citation xmlns:xlink="http://www.w3.org/1999/xlink" xlink:type="simple"><person-group><name name-style="western"><surname>Oosterbroek</surname><given-names>P</given-names></name></person-group> (<year>2022</year>) Catalogue of the Craneflies of the World (<tp:taxon-name><tp:taxon-name-part taxon-name-part-type="order">Diptera</tp:taxon-name-part></tp:taxon-name>, <tp:taxon-name><tp:taxon-name-part taxon-name-part-type="superfamily">Tipuloidea</tp:taxon-name-part></tp:taxon-name>: <tp:taxon-name><tp:taxon-name-part taxon-name-part-type="family">Pediciidae</tp:taxon-name-part></tp:taxon-name>, <tp:taxon-name><tp:taxon-name-part taxon-name-part-type="family">Limoniidae</tp:taxon-name-part></tp:taxon-name>, <tp:taxon-name><tp:taxon-name-part taxon-name-part-type="family">Cylindrotomidae</tp:taxon-name-part></tp:taxon-name>, <tp:taxon-name><tp:taxon-name-part taxon-name-part-type="family">Tipulidae</tp:taxon-name-part></tp:taxon-name>). <ext-link xlink:href="https://ccw.naturalis.nl/index.php" ext-link-type="uri" xlink:type="simple">https://ccw.naturalis.nl/index.php</ext-link> [Accessed on 2022-4-12]</mixed-citation></ref><ref id="B17"><mixed-citation xmlns:xlink="http://www.w3.org/1999/xlink" xlink:type="simple"><person-group><name name-style="western"><surname>Coquillett</surname><given-names>DW</given-names></name></person-group> (<year>1900</year>) <article-title>Papers from the Harriman Alaska expedition. IX. Entomological results (3): <tp:taxon-name><tp:taxon-name-part taxon-name-part-type="order">Diptera</tp:taxon-name-part></tp:taxon-name>.</article-title><source>Proceedings of the Washington Academy of Sciences</source><volume>2</volume>: <fpage>389</fpage>–<lpage>464</lpage>.</mixed-citation></ref><ref id="B8"><mixed-citation xmlns:xlink="http://www.w3.org/1999/xlink" xlink:type="simple"><person-group><name name-style="western"><surname>Alexander</surname><given-names>CP</given-names></name></person-group> (<year>1940a</year>) <article-title>New or little-known <tp:taxon-name><tp:taxon-name-part taxon-name-part-type="family">Tipulidae</tp:taxon-name-part></tp:taxon-name> from eastern Asia (<tp:taxon-name><tp:taxon-name-part taxon-name-part-type="order">Diptera</tp:taxon-name-part></tp:taxon-name>). XLI.</article-title><source>Philippine Journal of Science</source><volume>71</volume>: <fpage>39</fpage>–<lpage>76</lpage>.</mixed-citation></ref></ref-list></tp:taxon-treatment>
