# Supplementary material for: ﻿Japanese species of Ormosia Rondani (Diptera, Limoniidae): revision of the subgenera Oreophila Lackschewitz and Parormosia Alexander
Source: Zookeys. 2022 Nov 29;1132:127–62. doi: 10.3897/zookeys.1132.86022 (PMC9836624; doi:10.3897/zookeys.1132.86022)
Supplement: XML Treatment for Ormosia (Oreophila) komazawai [file zookeys.1132.86022-treatment4.xml]

<!DOCTYPE tp:taxon-treatment
  PUBLIC "-//TaxonX//DTD Taxonomic Treatment Publishing DTD v0 20100105//EN" "tax-treatment-NSO.dtd">
<tp:taxon-treatment xmlns:tp="http://www.plazi.org/taxpub"><tp:treatment-meta><kwd-group><label>Taxon classification</label><kwd>
                <named-content content-type="kingdom">Animalia</named-content>
              </kwd><kwd>
                <named-content content-type="order">Diptera</named-content>
              </kwd><kwd>
                <named-content content-type="family">Limoniidae</named-content>
              </kwd></kwd-group><mixed-citation publication-type="journal"><person-group><name><surname>Kato</surname><given-names>Daichi</given-names></name><name><surname>Watanabe</surname><given-names>Kozo</given-names></name><name><surname>Kolcsár</surname><given-names>Levente-Péter</given-names></name></person-group><article-title>﻿Japanese species of <italic><tp:taxon-name><tp:taxon-name-part taxon-name-part-type="genus" reg="Ormosia">Ormosia</tp:taxon-name-part></tp:taxon-name></italic> Rondani (<tp:taxon-name><tp:taxon-name-part taxon-name-part-type="order">Diptera</tp:taxon-name-part></tp:taxon-name>, <tp:taxon-name><tp:taxon-name-part taxon-name-part-type="family">Limoniidae</tp:taxon-name-part></tp:taxon-name>): revision of the subgenera <italic><tp:taxon-name><tp:taxon-name-part taxon-name-part-type="genus" reg="Oreophila">Oreophila</tp:taxon-name-part></tp:taxon-name></italic> Lackschewitz and <italic><tp:taxon-name><tp:taxon-name-part taxon-name-part-type="genus" reg="Parormosia">Parormosia</tp:taxon-name-part></tp:taxon-name></italic> Alexander</article-title><source>Zookeys</source><day>29</day><month>11</month><year>2022</year><volume>1132</volume><fpage>127</fpage><lpage>162</lpage><pub-id pub-id-type="doi">10.3897/zookeys.1132.86022</pub-id></mixed-citation></tp:treatment-meta><tp:nomenclature><label>﻿</label><tp:taxon-name><object-id xmlns:xlink="http://www.w3.org/1999/xlink" content-type="arpha" xlink:type="simple">20BE81C9-25C4-51AA-BD8B-69ADCF8F69AD</object-id><tp:taxon-name-part taxon-name-part-type="genus" reg="Ormosia">Ormosia</tp:taxon-name-part> (<tp:taxon-name-part taxon-name-part-type="subgenus" reg="Oreophila">Oreophila</tp:taxon-name-part>) <tp:taxon-name-part taxon-name-part-type="species" reg="komazawai">komazawai</tp:taxon-name-part><object-id xmlns:xlink="http://www.w3.org/1999/xlink" content-type="zoobank" xlink:type="simple">https://zoobank.org/60D987FD-CE30-4CC5-A590-638024C82CA9</object-id></tp:taxon-name><tp:taxon-authority>Kato &amp; Kolcsár</tp:taxon-authority><tp:taxon-status xmlns:xlink="http://www.w3.org/1999/xlink" xlink:type="simple">sp. nov.</tp:taxon-status><xref ref-type="fig" rid="F1">Figs 1B</xref><xref ref-type="fig" rid="F5">, 5A</xref><xref ref-type="fig" rid="F6">, 6</xref><xref ref-type="fig" rid="F7">, 7</xref></tp:nomenclature><tp:treatment-sec sec-type="type material" id="SECID0EA5AE"><title>Type material examined.</title><p><bold><italic>Holotype</italic>.</bold> ♂, pinned. Original label: “Hokkaido, Kucchan-chô-Iwaoto, tributary of Iou-gawa River; alt. 770 m; <named-content xmlns:xlink="http://www.w3.org/1999/xlink" content-type="dwc:verbatimCoordinates" xlink:type="simple"><named-content content-type="geo-json" specific-use="{&#34;type&#34;:&#34;Point&#34;,&#34;coordinates&#34;:[140.652270,42.883330]}" id="NCID0EO5AE" xlink:type="simple">42.88333°N, 140.65227°E</named-content></named-content>; 6 Jul. 2015; M. Komazawa leg.” <named-content xmlns:xlink="http://www.w3.org/1999/xlink" content-type="dwc:institutional_code" xlink:title="Biosystematics Laboratory, Kyushu University, Japan" xlink:href="http://grbio.org/institution/kyushu-university" xlink:type="simple">BLKU</named-content>. “HOLOTYPE <tp:taxon-name><tp:taxon-name-part taxon-name-part-type="genus" reg="Ormosia">Ormosia</tp:taxon-name-part> (<tp:taxon-name-part taxon-name-part-type="subgenus" reg="Oreophila">Oreophila</tp:taxon-name-part>) <tp:taxon-name-part taxon-name-part-type="species" reg="komazawai">komazawai</tp:taxon-name-part></tp:taxon-name> Kato &amp; Kolcsár, sp. nov. [red label]”; <named-content xmlns:xlink="http://www.w3.org/1999/xlink" content-type="dwc:institutional_code" xlink:title="Biosystematics Laboratory, Kyushu University, Japan" xlink:href="http://grbio.org/institution/kyushu-university" xlink:type="simple">BLKU</named-content>.</p><p><bold><italic>Paratype</italic>.</bold> Japan: [Hokkaido] • 2 ♂; same data as holotype • 2 ♂; same data as holotype except 5 Jul. 2016, <named-content xmlns:xlink="http://www.w3.org/1999/xlink" content-type="dwc:institutional_code" xlink:title="Biosystematics Laboratory, Kyushu University, Japan" xlink:href="http://grbio.org/institution/kyushu-university" xlink:type="simple">BLKU</named-content> • 1 ♂; same data as previous, except <abbrev xmlns:xlink="http://www.w3.org/1999/xlink" xlink:title="Private collection of Levente-Péter Kolcsár" id="ABBRID0EX6AE" xlink:type="simple">CKLP</abbrev>. • 1 ♂; same data, except 2 July 2022; <abbrev xmlns:xlink="http://www.w3.org/1999/xlink" xlink:title="Komazawa’s Private Collection, Asahikawa City, Hokkaido, Japan" id="ABBRID0E26AE" xlink:type="simple">CMK</abbrev>; M. Komazawa leg.; • 3 ♂ same data as previous, except <abbrev xmlns:xlink="http://www.w3.org/1999/xlink" xlink:title="Private collection of Levente-Péter Kolcsár" id="ABBRID0EAAAG" xlink:type="simple">CKLP</abbrev>; • 6 ♂ same data as previous, except <named-content xmlns:xlink="http://www.w3.org/1999/xlink" content-type="dwc:institutional_code" xlink:title="Biosystematics Laboratory, Kyushu University, Japan" xlink:href="http://grbio.org/institution/kyushu-university" xlink:type="simple">BLKU</named-content>.</p></tp:treatment-sec><tp:treatment-sec sec-type="diagnosis" id="SECID0EJAAG"><title>Diagnosis.</title><p>General coloration yellow (Fig. <xref ref-type="fig" rid="F1">1B</xref>, <xref ref-type="fig" rid="F6">6</xref>). Vertex brown medially. Palpus 1-segmented. Antenna often brown on flagellum, very long, 1–1.4× as long as body in male. Wing reduced, ~ 2/3 length of thorax. Legs ochreous, yellowish proximal to basal parts of femora. Male terminalia: tergite 9 bearing pair of small triangular lobes at caudal margin. Gonocoxite distinctly produced beyond base of clasper of gonostylus. Clasper of gonostylus slightly shorter than lobe of gonostylus, almost same width in whole length, ca. as wide as lobe of gonostylus. Interbases fused medially into roundish sac-like plate, without mesal-apical lobe. Female unknown.</p><fig id="F6" position="float" orientation="portrait"><object-id xmlns:xlink="http://www.w3.org/1999/xlink" content-type="doi" xlink:type="simple">10.3897/zookeys.1132.86022.figure6</object-id><object-id xmlns:xlink="http://www.w3.org/1999/xlink" content-type="arpha" xlink:type="simple">7D652BDE-EA60-5E06-A2D8-54E71B2F3733</object-id><label>Figure 6.</label><caption><p>Male <tp:taxon-name><tp:taxon-name-part taxon-name-part-type="genus" reg="Ormosia">Ormosia</tp:taxon-name-part> (<tp:taxon-name-part taxon-name-part-type="subgenus" reg="Oreophila">Oreophila</tp:taxon-name-part>) <tp:taxon-name-part taxon-name-part-type="species" reg="komazawai">komazawai</tp:taxon-name-part></tp:taxon-name> Kato &amp; Kolcsár, sp. nov. <bold>A</bold> habitus, living specimen <bold>B</bold> habitus, freshly killed specimen.</p></caption><graphic xmlns:xlink="http://www.w3.org/1999/xlink" xlink:href="zookeys-1132-127_article-86022__-g006.jpg" position="float" orientation="portrait" xlink:type="simple" id="oo_775348.jpg"><uri content-type="original_file" xlink:type="simple">https://binary.pensoft.net/fig/775348</uri></graphic></fig></tp:treatment-sec><tp:treatment-sec sec-type="description" id="SECID0EWBAG"><title>Description.</title><p><bold>Male.</bold> Body length 1.8–2.2 mm, wing length 0.6 mm.</p><p><bold><italic>Head</italic></bold>: covered with yellow to brown setae. Vertex yellow, widely brown along medial longitudinal line (Fig. <xref ref-type="fig" rid="F6">6A</xref>), anterior part of vertex roundly convex (Figs <xref ref-type="fig" rid="F1">1B</xref>, <xref ref-type="fig" rid="F6">6B</xref>). Eyes small and widely separated, 1/2 as wide as narrowest point of vertex, ~ 1/3 length of head including rostrum in dorsal view. Rostrum yellow, small, ~ 1/4 length of eye in lateral view. Palpus yellow, 1-segmented, roughly bacilliform, dilated distally, 1/4 length of head. Labellum yellow. Antenna very long, 1–1.4× as long as body length (Fig. <xref ref-type="fig" rid="F6">6</xref>), 15-segmented; scape yellow, 1.5–2× as long as wide; pedicel yellow, oval, 1/2–2/3 length of scape; flagellomeres yellow to brown, slender cylindrical, each segment as long as scape + pedicel or slightly longer, distal segments shorter, apical segment 1/2–2/3 length of flagellomere 1; each flagellomere covered with abundant sensilla, and with 1–3 verticils present only on basal two flagellomeres, at most 1/5 as long as each segment.</p><p><bold><italic>Thorax</italic></bold>: covered with yellow setae. Antepronotum yellow, postpronotum whitish. Mesonotum yellow, dorsoventrally flattened. Prescutal and tuberculate pits indistinct. Pleuron yellow. Wing greatly reduced, ~ 0.6 mm, 5–6× as long as wide, ~ 2/3 length of thorax (Fig. <xref ref-type="fig" rid="F6">6B</xref>), dusky yellow, paler on basal part, covered with yellow setae. Veins vestigial except one stout vein, probably corresponding to vein R. Halter very slender, weakly dilated on knob, ~ 2/3 length of thorax. Legs with coxae and trochanters yellow, coxae relatively larger than those of non-flightless species; femora ochreous, basal parts more yellowish toward bases; tibiae and tarsi ochreous, sometimes slightly darker on distal one or two segments of tarsi (Figs <xref ref-type="fig" rid="F1">1B</xref>, <xref ref-type="fig" rid="F6">6B</xref>).</p><p><bold><italic>Abdomen</italic></bold>: yellow (Fig. <xref ref-type="fig" rid="F1">1B</xref>), pale brown on living and freshly killed specimens (Fig. <xref ref-type="fig" rid="F6">6</xref>), densely covered with yellow setae.</p><p><bold><italic>Male terminalia</italic></bold> (Fig. <xref ref-type="fig" rid="F7">7</xref>): Tergite 9 with pair of small triangular lobe at caudal margin, less than 1/4 length of middle of tergite 9; anterior margin of tergite 9 deeply and widely notched; tergite 9 slightly wider than long including caudal lobe (Fig. <xref ref-type="fig" rid="F7">7A</xref>). Sternite 9 largely membranous on posteromedial part (Fig. <xref ref-type="fig" rid="F7">7B</xref>), anteromedial part convex ventrally in lateral view. Gonocoxite gradually narrowing towards tip, slightly longer than tergite 9, posteroventral margin distinctly and roundly produced beyond base of clasper of gonostylus, produced part ~ 1/2 length of clasper of gonostylus (Fig. <xref ref-type="fig" rid="F7">7A</xref>). Gonocoxal apodeme short, connected to anterolateral part of interbase (Fig. <xref ref-type="fig" rid="F7">7D</xref>). Clasper of gonostylus dark and scabrous, slightly shorter than lobe of gonostylus, almost same width in whole length, rounded at tip, weakly curved dorsally on distal part, ca. as wide as lobe of gonostylus in apical view (Fig. <xref ref-type="fig" rid="F7">7C</xref>). Lobe of gonostylus long finger-shaped, slightly curved, ~ 1/2 length of gonocoxite, distal part flattened (Fig. <xref ref-type="fig" rid="F7">7C</xref>). Interbases fused medially into roundish sac-like plate, ca. as long as wide in dorsal view, posterior margin almost straight or slightly concave, anterolateral part with short arm (Fig. <xref ref-type="fig" rid="F7">7D</xref>). Paramere roughly blade-shaped, ca. as long as interbase (Fig. <xref ref-type="fig" rid="F7">7D, E</xref>). Aedeagus dorsoventrally flattened, ~ 1/3 width of sac-like interbase or slightly wider, weakly constricted near middle in dorsal view, tip slightly beyond apex of interbase (Fig. <xref ref-type="fig" rid="F7">7D</xref>). Sperm pump angular in dorsal view (Fig. <xref ref-type="fig" rid="F7">7D</xref>), anterior end situated at basal 1/3 of paramere (Fig. <xref ref-type="fig" rid="F7">7D, E</xref>). Ejaculatory apodeme poorly developed (Fig. <xref ref-type="fig" rid="F7">7D, E</xref>).</p><fig id="F7" position="float" orientation="portrait"><object-id xmlns:xlink="http://www.w3.org/1999/xlink" content-type="doi" xlink:type="simple">10.3897/zookeys.1132.86022.figure7</object-id><object-id xmlns:xlink="http://www.w3.org/1999/xlink" content-type="arpha" xlink:type="simple">CFA20A7B-3B74-5A1D-964D-1E9693EBC821</object-id><label>Figure 7.</label><caption><p>Male terminalia of <tp:taxon-name><tp:taxon-name-part taxon-name-part-type="genus" reg="Ormosia">Ormosia</tp:taxon-name-part> (<tp:taxon-name-part taxon-name-part-type="subgenus" reg="Oreophila">Oreophila</tp:taxon-name-part>) <tp:taxon-name-part taxon-name-part-type="species" reg="komazawai">komazawai</tp:taxon-name-part></tp:taxon-name> Kato &amp; Kolcsár, sp. nov. <bold>A</bold> dorsal view <bold>B</bold> sternite 9, ventral view <bold>C</bold> gonostylus, outer surface <bold>D</bold> aedeagal complex, dorsal view <bold>E</bold> aedeagal complex, lateral view (left = dorsal). Scale bars: 0.1 mm.</p></caption><graphic xmlns:xlink="http://www.w3.org/1999/xlink" xlink:href="zookeys-1132-127_article-86022__-g007.jpg" position="float" orientation="portrait" xlink:type="simple" id="oo_775349.jpg"><uri content-type="original_file" xlink:type="simple">https://binary.pensoft.net/fig/775349</uri></graphic></fig><p><bold>Female.</bold> Unknown.</p></tp:treatment-sec><tp:treatment-sec sec-type="etymology" id="SECID0E2GAG"><title>Etymology.</title><p>This spectacular and unique species is named in honor of its collector, Masaki Komazawa.</p></tp:treatment-sec><tp:treatment-sec sec-type="biology|habitat" id="SECID0EAHAG"><title>Habitat and biology.</title><p>Masaki Komazawa observed specimens walking on the surface of fallen leaves or on the surface of soil just after snow melt (Fig. <xref ref-type="fig" rid="F6">6A</xref>).</p></tp:treatment-sec><tp:treatment-sec sec-type="distribution" id="SECID0EKHAG"><title>Distribution.</title><p>Japan (Hokkaido) (Fig. <xref ref-type="fig" rid="F5">5A</xref>).</p></tp:treatment-sec><tp:treatment-sec sec-type="remarks" id="SECID0EUHAG"><title>Remarks.</title><p>The subapterous male of this species is unique in the subgenus, but brachypterous female is known in a Nearctic species, <tp:taxon-name><tp:taxon-name-part taxon-name-part-type="genus" reg="Ormosia">Ormosia</tp:taxon-name-part> (<tp:taxon-name-part taxon-name-part-type="subgenus" reg="Oreophila">Oreophila</tp:taxon-name-part>) <tp:taxon-name-part taxon-name-part-type="species" reg="parviala">parviala</tp:taxon-name-part></tp:taxon-name> Petersen &amp; Gelhaus, 2004 (<xref ref-type="bibr" rid="B29">Petersen et al. 2004</xref>). This species is similar to <tp:taxon-name><tp:taxon-name-part taxon-name-part-type="genus" reg="Ormosia">Ormosia</tp:taxon-name-part> (<tp:taxon-name-part taxon-name-part-type="subgenus" reg="Oreophila">Oreophila</tp:taxon-name-part>) <tp:taxon-name-part taxon-name-part-type="species" reg="confluenta">confluenta</tp:taxon-name-part></tp:taxon-name> in terms of body coloration, <tp:taxon-name><tp:taxon-name-part taxon-name-part-type="genus" reg="Ormosia">Ormosia</tp:taxon-name-part> (<tp:taxon-name-part taxon-name-part-type="subgenus" reg="Oreophila">Oreophila</tp:taxon-name-part>) <tp:taxon-name-part taxon-name-part-type="species" reg="longicornis">longicornis</tp:taxon-name-part></tp:taxon-name> Savchenko, 1980 (<xref ref-type="bibr" rid="B36">Savchenko 1980</xref>) from Kazakhstan in terms of long antenna reaching (almost) apex of abdomen if bent backward, and <tp:taxon-name><tp:taxon-name-part taxon-name-part-type="genus" reg="Ormosia">Ormosia</tp:taxon-name-part> (<tp:taxon-name-part taxon-name-part-type="subgenus" reg="Oreophila">Oreophila</tp:taxon-name-part>) <tp:taxon-name-part taxon-name-part-type="species" reg="bergrothi">bergrothi</tp:taxon-name-part></tp:taxon-name> (Strobl, 1895) in terms of structure of male terminalia.</p></tp:treatment-sec><tp:treatment-sec><!--Section generated to contain objects referenced in tp:taxon-treatment.--><fig id="F1" position="float" orientation="portrait"><object-id xmlns:xlink="http://www.w3.org/1999/xlink" content-type="doi" xlink:type="simple">10.3897/zookeys.1132.86022.figure1</object-id><object-id xmlns:xlink="http://www.w3.org/1999/xlink" content-type="arpha" xlink:type="simple">5F010D0B-3394-54B1-A946-8837723DE44D</object-id><label>Figure 1.</label><caption><p>Habitus of male <bold>A</bold><tp:taxon-name><tp:taxon-name-part taxon-name-part-type="genus" reg="Ormosia">Ormosia</tp:taxon-name-part> (<tp:taxon-name-part taxon-name-part-type="subgenus" reg="Oreophila">Oreophila</tp:taxon-name-part>) <tp:taxon-name-part taxon-name-part-type="species" reg="confluenta">confluenta</tp:taxon-name-part></tp:taxon-name> Alexander, 1922 <bold>B</bold><tp:taxon-name><tp:taxon-name-part taxon-name-part-type="genus" reg="Ormosia">Ormosia</tp:taxon-name-part> (<tp:taxon-name-part taxon-name-part-type="subgenus" reg="Oreophila">Oreophila</tp:taxon-name-part>) <tp:taxon-name-part taxon-name-part-type="species" reg="komazawai">komazawai</tp:taxon-name-part></tp:taxon-name> Kato &amp; Kolcsár, sp. nov. Scale bars: 2 mm.</p></caption><graphic xmlns:xlink="http://www.w3.org/1999/xlink" xlink:href="zookeys-1132-127_article-86022__-g001.jpg" position="float" orientation="portrait" xlink:type="simple" id="oo_775343.jpg"><uri content-type="original_file" xlink:type="simple">https://binary.pensoft.net/fig/775343</uri></graphic></fig><fig id="F5" position="float" orientation="portrait"><object-id xmlns:xlink="http://www.w3.org/1999/xlink" content-type="doi" xlink:type="simple">10.3897/zookeys.1132.86022.figure5</object-id><object-id xmlns:xlink="http://www.w3.org/1999/xlink" content-type="arpha" xlink:type="simple">60E3E3B2-FADD-5957-A0FB-B3A2ED718F23</object-id><label>Figure 5.</label><caption><p>Distribution map of Japanese species of <tp:taxon-name><tp:taxon-name-part taxon-name-part-type="genus" reg="Ormosia">Ormosia</tp:taxon-name-part> (<tp:taxon-name-part taxon-name-part-type="subgenus" reg="Oreophila">Oreophila</tp:taxon-name-part>)</tp:taxon-name> and <tp:taxon-name><tp:taxon-name-part taxon-name-part-type="genus" reg="Ormosia">Ormosia</tp:taxon-name-part> (<tp:taxon-name-part taxon-name-part-type="subgenus" reg="Parormosia">Parormosia</tp:taxon-name-part>)</tp:taxon-name>. <bold>A</bold><tp:taxon-name><tp:taxon-name-part taxon-name-part-type="genus" reg="Ormosia">Ormosia</tp:taxon-name-part> (<tp:taxon-name-part taxon-name-part-type="subgenus" reg="Oreophila">Oreophila</tp:taxon-name-part>) <tp:taxon-name-part taxon-name-part-type="species" reg="confluenta">confluenta</tp:taxon-name-part></tp:taxon-name> Alexander, 1922 (red), <tp:taxon-name><tp:taxon-name-part taxon-name-part-type="genus" reg="Ormosia">Ormosia</tp:taxon-name-part> (<tp:taxon-name-part taxon-name-part-type="subgenus" reg="Oreophila">Oreophila</tp:taxon-name-part>) <tp:taxon-name-part taxon-name-part-type="species" reg="komazawai">komazawai</tp:taxon-name-part></tp:taxon-name> Kato &amp; Kolcsár, sp. nov. (blue) <bold>B</bold><tp:taxon-name><tp:taxon-name-part taxon-name-part-type="genus" reg="Ormosia">Ormosia</tp:taxon-name-part> (<tp:taxon-name-part taxon-name-part-type="subgenus" reg="Oreophila">Oreophila</tp:taxon-name-part>) <tp:taxon-name-part taxon-name-part-type="species" reg="sootryeni">sootryeni</tp:taxon-name-part></tp:taxon-name> Lackschewitz, 1935 <bold>C</bold><tp:taxon-name><tp:taxon-name-part taxon-name-part-type="genus" reg="Ormosia">Ormosia</tp:taxon-name-part> (<tp:taxon-name-part taxon-name-part-type="subgenus" reg="Parormosia">Parormosia</tp:taxon-name-part>) <tp:taxon-name-part taxon-name-part-type="species" reg="diversipes">diversipes</tp:taxon-name-part></tp:taxon-name> Alexander, 1919 <bold>D</bold><tp:taxon-name><tp:taxon-name-part taxon-name-part-type="genus" reg="Ormosia">Ormosia</tp:taxon-name-part> (<tp:taxon-name-part taxon-name-part-type="subgenus" reg="Parormosia">Parormosia</tp:taxon-name-part>) <tp:taxon-name-part taxon-name-part-type="species" reg="nippoalpina">nippoalpina</tp:taxon-name-part></tp:taxon-name> Alexander, 1941 (red), <tp:taxon-name><tp:taxon-name-part taxon-name-part-type="genus" reg="Ormosia">Ormosia</tp:taxon-name-part> (<tp:taxon-name-part taxon-name-part-type="subgenus" reg="Parormosia">Parormosia</tp:taxon-name-part>) <tp:taxon-name-part taxon-name-part-type="species" reg="phalara">phalara</tp:taxon-name-part></tp:taxon-name> Kato &amp; Kolcsár, sp. nov. (blue).</p></caption><graphic xmlns:xlink="http://www.w3.org/1999/xlink" xlink:href="zookeys-1132-127_article-86022__-g005.jpg" position="float" orientation="portrait" xlink:type="simple" id="oo_775347.jpg"><uri content-type="original_file" xlink:type="simple">https://binary.pensoft.net/fig/775347</uri></graphic></fig></tp:treatment-sec><ref-list><ref id="B29"><mixed-citation xmlns:xlink="http://www.w3.org/1999/xlink" xlink:type="simple"><person-group><name name-style="western"><surname>Petersen</surname><given-names>MJ</given-names></name><name name-style="western"><surname>Gelhaus</surname><given-names>JK</given-names></name><name name-style="western"><surname>Bernard</surname><given-names>EC</given-names></name></person-group> (<year>2004</year>) <article-title>New species and records of crane flies (<tp:taxon-name><tp:taxon-name-part taxon-name-part-type="order">Diptera</tp:taxon-name-part></tp:taxon-name>, <tp:taxon-name><tp:taxon-name-part taxon-name-part-type="superfamily">Tipuloidea</tp:taxon-name-part></tp:taxon-name>) from Great Smoky Mountains National Park, Tennessee and North Carolina, U.S.A.</article-title><source>Tranactions of the American Entomological Society</source><volume>130</volume>: <fpage>439</fpage>–<lpage>455</lpage>. <ext-link xlink:href="10.11646/zootaxa.1013.1.1" ext-link-type="doi" xlink:type="simple">https://doi.org/10.11646/zootaxa.1013.1.1</ext-link></mixed-citation></ref><ref id="B36"><mixed-citation xmlns:xlink="http://www.w3.org/1999/xlink" xlink:type="simple"><person-group><name name-style="western"><surname>Savchenko</surname><given-names>EN</given-names></name></person-group> (<year>1980</year>) <article-title>New or little-known species of <tp:taxon-name><tp:taxon-name-part taxon-name-part-type="family">Limoniidae</tp:taxon-name-part></tp:taxon-name> (<tp:taxon-name><tp:taxon-name-part taxon-name-part-type="order">Diptera</tp:taxon-name-part></tp:taxon-name>) from the Zailijskij Alatau.</article-title><source>Entomologicheskoe Obozrenie</source><volume>59</volume>: <fpage>391</fpage>–<lpage>403</lpage>. [in Russian]</mixed-citation></ref></ref-list></tp:taxon-treatment>
