# Supplementary material for: ﻿Japanese species of Ormosia Rondani (Diptera, Limoniidae): revision of the subgenera Oreophila Lackschewitz and Parormosia Alexander
Source: Zookeys. 2022 Nov 29;1132:127–62. doi: 10.3897/zookeys.1132.86022 (PMC9836624; doi:10.3897/zookeys.1132.86022)
Supplement: XML Treatment for Ormosia (Oreophila) sootryeni [file zookeys.1132.86022-treatment5.xml]

<!DOCTYPE tp:taxon-treatment
  PUBLIC "-//TaxonX//DTD Taxonomic Treatment Publishing DTD v0 20100105//EN" "tax-treatment-NSO.dtd">
<tp:taxon-treatment xmlns:tp="http://www.plazi.org/taxpub"><tp:treatment-meta><kwd-group><label>Taxon classification</label><kwd>
                <named-content content-type="kingdom">Animalia</named-content>
              </kwd><kwd>
                <named-content content-type="order">Diptera</named-content>
              </kwd><kwd>
                <named-content content-type="family">Limoniidae</named-content>
              </kwd></kwd-group><mixed-citation publication-type="journal"><person-group><name><surname>Kato</surname><given-names>Daichi</given-names></name><name><surname>Watanabe</surname><given-names>Kozo</given-names></name><name><surname>Kolcsár</surname><given-names>Levente-Péter</given-names></name></person-group><article-title>﻿Japanese species of <italic><tp:taxon-name><tp:taxon-name-part taxon-name-part-type="genus" reg="Ormosia">Ormosia</tp:taxon-name-part></tp:taxon-name></italic> Rondani (<tp:taxon-name><tp:taxon-name-part taxon-name-part-type="order">Diptera</tp:taxon-name-part></tp:taxon-name>, <tp:taxon-name><tp:taxon-name-part taxon-name-part-type="family">Limoniidae</tp:taxon-name-part></tp:taxon-name>): revision of the subgenera <italic><tp:taxon-name><tp:taxon-name-part taxon-name-part-type="genus" reg="Oreophila">Oreophila</tp:taxon-name-part></tp:taxon-name></italic> Lackschewitz and <italic><tp:taxon-name><tp:taxon-name-part taxon-name-part-type="genus" reg="Parormosia">Parormosia</tp:taxon-name-part></tp:taxon-name></italic> Alexander</article-title><source>Zookeys</source><day>29</day><month>11</month><year>2022</year><volume>1132</volume><fpage>127</fpage><lpage>162</lpage><pub-id pub-id-type="doi">10.3897/zookeys.1132.86022</pub-id></mixed-citation></tp:treatment-meta><tp:nomenclature><label>﻿</label><tp:taxon-name><object-id xmlns:xlink="http://www.w3.org/1999/xlink" content-type="arpha" xlink:type="simple">D1945007-2DF4-56BD-BD5F-E42B782F6610</object-id><tp:taxon-name-part taxon-name-part-type="genus" reg="Ormosia">Ormosia</tp:taxon-name-part> (<tp:taxon-name-part taxon-name-part-type="subgenus" reg="Oreophila">Oreophila</tp:taxon-name-part>) <tp:taxon-name-part taxon-name-part-type="species" reg="sootryeni">sootryeni</tp:taxon-name-part></tp:taxon-name><tp:taxon-authority>Lackschewitz, 1935</tp:taxon-authority><xref ref-type="fig" rid="F5">Figs 5B</xref><xref ref-type="fig" rid="F8">, 8A</xref><xref ref-type="fig" rid="F9">, 9</xref><xref ref-type="fig" rid="F10">, 10</xref><xref ref-type="fig" rid="F11">, 11</xref><tp:nomenclature-citation-list><tp:nomenclature-citation><tp:taxon-name>
                  <tp:taxon-name-part taxon-name-part-type="genus" reg="Oreophila">Oreophila</tp:taxon-name-part>
                  <tp:taxon-name-part taxon-name-part-type="species" reg="sootryeni">sootryeni</tp:taxon-name-part>
                </tp:taxon-name><comment>in <xref ref-type="bibr" rid="B23">Lackschewitz 1935</xref>: 8: original description (type locality: Norway, Røsvik).</comment></tp:nomenclature-citation><tp:nomenclature-citation><tp:taxon-name><tp:taxon-name-part taxon-name-part-type="genus" reg="Ormosia">Ormosia</tp:taxon-name-part> (<tp:taxon-name-part taxon-name-part-type="subgenus" reg="Ormosia">Ormosia</tp:taxon-name-part>) <tp:taxon-name-part taxon-name-part-type="species" reg="ducalis">ducalis</tp:taxon-name-part></tp:taxon-name><comment>in <xref ref-type="bibr" rid="B7">Alexander 1938</xref>: 162: original description (type locality: North Korea, Ompo).</comment></tp:nomenclature-citation><tp:nomenclature-citation><tp:taxon-name>
                  <tp:taxon-name-part taxon-name-part-type="genus" reg="Ormosia">Ormosia</tp:taxon-name-part>
                  <tp:taxon-name-part taxon-name-part-type="species" reg="ducalis">ducalis</tp:taxon-name-part>
                </tp:taxon-name><comment>in <xref ref-type="bibr" rid="B15">Alexander 1970</xref>: 77: faunistic record.</comment></tp:nomenclature-citation><tp:nomenclature-citation><tp:taxon-name><tp:taxon-name-part taxon-name-part-type="genus" reg="Ormosia">Ormosia</tp:taxon-name-part> (<tp:taxon-name-part taxon-name-part-type="subgenus" reg="Oreophila">Oreophila</tp:taxon-name-part>) <tp:taxon-name-part taxon-name-part-type="species" reg="sootryeni">sootryeni</tp:taxon-name-part></tp:taxon-name><comment>in <xref ref-type="bibr" rid="B37">Savchenko 1983</xref>: 82: faunistic records, comparison; <xref ref-type="bibr" rid="B26">Nakamura 2014</xref>: 32: distribution; <xref ref-type="bibr" rid="B27">Oosterbroek 2022</xref>: distribution.</comment></tp:nomenclature-citation></tp:nomenclature-citation-list></tp:nomenclature><tp:treatment-sec sec-type="type material" id="SECID0ELOAG"><title>Type material examined.</title><p><tp:taxon-name><tp:taxon-name-part taxon-name-part-type="genus" reg="Ormosia">Ormosia</tp:taxon-name-part> (<tp:taxon-name-part taxon-name-part-type="subgenus" reg="Oreophila">Oreophila</tp:taxon-name-part>) <tp:taxon-name-part taxon-name-part-type="species" reg="ducalis">ducalis</tp:taxon-name-part></tp:taxon-name> Alexander, 1938: <bold><italic>Holotype</italic></bold> • North Korea, ♂, Ompo; alt. 170 feet; 23 May 1937; A. Yankovsky leg.; <named-content xmlns:xlink="http://www.w3.org/1999/xlink" content-type="dwc:institutional_code" xlink:title="National Museum of Natural History, Smithsonian Institution, Washington, D.C., USA" xlink:href="http://grbio.org/institution/smithsonian-institution-national-museum-natural-history-0" xlink:type="simple">USNM</named-content>.</p></tp:treatment-sec><tp:treatment-sec sec-type="type material" id="SECID0EHPAG"><title>Non-type material examined.</title><p><italic><tp:taxon-name><tp:taxon-name-part taxon-name-part-type="genus" reg="Ormosia">Ormosia</tp:taxon-name-part><tp:taxon-name-part taxon-name-part-type="species" reg="ducalis">ducalis</tp:taxon-name-part></tp:taxon-name></italic> Alexander, 1938: Japan • 1 ♂, Hida, On-take; 15 Jul. 1958, Mishima leg.; <named-content xmlns:xlink="http://www.w3.org/1999/xlink" content-type="dwc:institutional_code" xlink:title="National Museum of Natural History, Smithsonian Institution, Washington, D.C., USA" xlink:href="http://grbio.org/institution/smithsonian-institution-national-museum-natural-history-0" xlink:type="simple">USNM</named-content>. North Korea • 1♂; Ompo; alt. 100 feet; 19 May 1938; A. Yankovsky leg.; <named-content xmlns:xlink="http://www.w3.org/1999/xlink" content-type="dwc:institutional_code" xlink:title="National Museum of Natural History, Smithsonian Institution, Washington, D.C., USA" xlink:href="http://grbio.org/institution/smithsonian-institution-national-museum-natural-history-0" xlink:type="simple">USNM</named-content>.</p><p><tp:taxon-name><tp:taxon-name-part taxon-name-part-type="genus" reg="Ormosia">Ormosia</tp:taxon-name-part> (<tp:taxon-name-part taxon-name-part-type="subgenus" reg="Oreophila">Oreophila</tp:taxon-name-part>) <tp:taxon-name-part taxon-name-part-type="species" reg="sootryeni">sootryeni</tp:taxon-name-part></tp:taxon-name> Lackschewitz, 1935: Japan • 3 ♂, 1 ♀; Honshu, Aomori, Nishimeya-mura, Kawaratai, Ôkawa-rindô Path; <named-content xmlns:xlink="http://www.w3.org/1999/xlink" content-type="dwc:verbatimCoordinates" xlink:type="simple"><named-content content-type="geo-json" specific-use="{&#34;type&#34;:&#34;Point&#34;,&#34;coordinates&#34;:[140.204050,40.500620]}" id="NCID0EVQAG" xlink:type="simple">40.50062°N, 140.20405°E</named-content></named-content>; alt. 300 m; 30 May 2014; • 2 ♂; same locality; 3 Jun. 2014; D. Kato leg.; <named-content xmlns:xlink="http://www.w3.org/1999/xlink" content-type="dwc:institutional_code" xlink:title="Biosystematics Laboratory, Kyushu University, Japan" xlink:href="http://grbio.org/institution/kyushu-university" xlink:type="simple">BLKU</named-content>. • 1 ♂; Honshu, Aomori, Towada-shi, Okuse, Tsutanuma-rindô Path; <named-content xmlns:xlink="http://www.w3.org/1999/xlink" content-type="dwc:verbatimCoordinates" xlink:type="simple"><named-content content-type="geo-json" specific-use="{&#34;type&#34;:&#34;Point&#34;,&#34;coordinates&#34;:[140.957052,40.590842]}" id="NCID0ECRAG" xlink:type="simple">40.590842°N, 140.957052°E</named-content></named-content>; alt. 460 m; 5 Jul. 2014; • 1 ♂; same locality; 30 Aug. 2014; • 1 ♂; same locality; 30 Sep. 2014; D. Kato leg.; <named-content xmlns:xlink="http://www.w3.org/1999/xlink" content-type="dwc:institutional_code" xlink:title="Biosystematics Laboratory, Kyushu University, Japan" xlink:href="http://grbio.org/institution/kyushu-university" xlink:type="simple">BLKU</named-content>. • 1 ♀; Honshu, Nagano, Sakae-mura, Sakai, Koakazawa-gawa River; <named-content xmlns:xlink="http://www.w3.org/1999/xlink" content-type="dwc:verbatimCoordinates" xlink:type="simple"><named-content content-type="geo-json" specific-use="{&#34;type&#34;:&#34;Point&#34;,&#34;coordinates&#34;:[138.663580,36.853520]}" id="NCID0EPRAG" xlink:type="simple">36.85352°N, 138.66358°E</named-content></named-content>; alt. 1310–1500 m; 23 Jul. 2019; • 1 ♂; same locality; 19 Sep. 2019; D. Kato leg.; <named-content xmlns:xlink="http://www.w3.org/1999/xlink" content-type="dwc:institutional_code" xlink:title="Biosystematics Laboratory, Kyushu University, Japan" xlink:href="http://grbio.org/institution/kyushu-university" xlink:type="simple">BLKU</named-content>.</p></tp:treatment-sec><tp:treatment-sec sec-type="diagnosis" id="SECID0EZRAG"><title>Diagnosis.</title><p>General coloration brownish black (Fig. <xref ref-type="fig" rid="F8">8A</xref>). Vertex often brownish grey. Antenna dark brown. Wing blackish tinged, stigmal region weakly dark. Halter yellow at base and knob. Legs entirely brownish black. Male terminalia: tergite 9 bearing of three small triangular lobes at caudal margin. Gonocoxite slightly produced beyond base of clasper of gonostylus. Clasper of gonostylus divided into two long arms, dorsal arm almost straight, strongly narrow and bent outward at tip, ventral arm slightly longer than dorsal arm, apical part strongly widened and rounded. Interbase with mesal-apical lobe long blade-shaped, curved at extreme tip, basal part of each interbase fused with each other. Female terminalia with cercus stout, strongly upcurved. Hypogynial valve rounded at tip. Genital frame with lateral arm of genital fork roundish, situated at posterior end of genital fork. Sternite 9 slender, arched bridge-shaped.</p><fig id="F8" position="float" orientation="portrait"><object-id xmlns:xlink="http://www.w3.org/1999/xlink" content-type="doi" xlink:type="simple">10.3897/zookeys.1132.86022.figure8</object-id><object-id xmlns:xlink="http://www.w3.org/1999/xlink" content-type="arpha" xlink:type="simple">D21793FD-EBC6-5588-8D5F-137C999C4637</object-id><label>Figure 8.</label><caption><p>Habitus of male <bold>A</bold><tp:taxon-name><tp:taxon-name-part taxon-name-part-type="genus" reg="Ormosia">Ormosia</tp:taxon-name-part> (<tp:taxon-name-part taxon-name-part-type="subgenus" reg="Oreophila">Oreophila</tp:taxon-name-part>) <tp:taxon-name-part taxon-name-part-type="species" reg="sootryeni">sootryeni</tp:taxon-name-part></tp:taxon-name> Lackschewitz, 1935 <bold>B</bold><tp:taxon-name><tp:taxon-name-part taxon-name-part-type="genus" reg="Ormosia">Ormosia</tp:taxon-name-part> (<tp:taxon-name-part taxon-name-part-type="subgenus" reg="Parormosia">Parormosia</tp:taxon-name-part>) <tp:taxon-name-part taxon-name-part-type="species" reg="nippoalpina">nippoalpina</tp:taxon-name-part></tp:taxon-name> Alexander, 1941. Scale bars: 2 mm.</p></caption><graphic xmlns:xlink="http://www.w3.org/1999/xlink" xlink:href="zookeys-1132-127_article-86022__-g008.jpg" position="float" orientation="portrait" xlink:type="simple" id="oo_775350.jpg"><uri content-type="original_file" xlink:type="simple">https://binary.pensoft.net/fig/775350</uri></graphic></fig></tp:treatment-sec><tp:treatment-sec sec-type="redescription" id="SECID0EQTAG"><title>Redescription.</title><p><bold>Male.</bold> Body length 3.8–5.9 mm, wing length 5.7–7.8 mm.</p><p><bold><italic>Head</italic></bold>: covered with black setae. Vertex brownish black, brownish grey by pruinosity from certain angles. Eyes relatively large and widely separated, ~ 4/5 as wide as narrowest point of vertex, ~ 1/2 length of head including rostrum in dorsal view. Rostrum dark brown, ~ 1/3 length of eye in lateral view. Palpus dark brown, 5-segmented, 3/4 length of head, palpomere 1 globular and small, palpomeres 2, 4, and 5 cylindrical, palpomere 3 oval. Labellum dark brown. Antenna dark brown, ~ 3× as long as head, 16-segmented; scape 2× as long as wide; pedicel oval, 1/2 length of scape; flagellomeres bacilliform, gradually slender toward apical segment; each flagellomere with ca. eight verticils, longest one except in apical segment ~ 2.5× as long as each segment.</p><p><bold><italic>Thorax</italic></bold>: covered with black setae on dorsal part and partly with yellow setae on pleuron, coxae, and trochanters. Antepronotum brownish black; postpronotum dusky yellow. Mesonotum subnitidous, brownish black, greyish ochreous by pruinosity from certain angles, weakly yellowish around humeral part. Prescutal pit black, long oval to long bacilliform. Tuberculate pit absent. Pleuron dark brown, slightly variegated with lighter brown. Wing (Fig. <xref ref-type="fig" rid="F9">9</xref>) tinged with black, stigmal region weakly dark; 3.3–3.5× as long as wide; Sc ending between level of R<sub>2</sub> and fork of R<sub>2+3+4</sub>; crossvein sc-r distinct, situated between levels of basal 1/7–1/4 of Rs; R<sub>2+3+4</sub> 1/10 length of R<sub>3</sub> or shorter; R<sub>2</sub> situated 1–2× length of itself distal to fork of R<sub>2+3+4</sub>; M<sub>4</sub> 2–4× as long as M<sub>3+4</sub>; wing margin between tips of CuP and A<sub>1</sub> 2–3× as long as that between tips of CuP and CuA; A<sub>1</sub> almost straight. Halter dark brown, base and knob yellow, ~ 2/3 length of thorax. Legs brownish black (Fig. <xref ref-type="fig" rid="F8">8A</xref>).</p><fig id="F9" position="float" orientation="portrait"><object-id xmlns:xlink="http://www.w3.org/1999/xlink" content-type="doi" xlink:type="simple">10.3897/zookeys.1132.86022.figure9</object-id><object-id xmlns:xlink="http://www.w3.org/1999/xlink" content-type="arpha" xlink:type="simple">3076E3E4-01D4-5180-8C5B-9F0333D4BD4B</object-id><label>Figure 9.</label><caption><p>Wing of <tp:taxon-name><tp:taxon-name-part taxon-name-part-type="genus" reg="Ormosia">Ormosia</tp:taxon-name-part> (<tp:taxon-name-part taxon-name-part-type="subgenus" reg="Oreophila">Oreophila</tp:taxon-name-part>) <tp:taxon-name-part taxon-name-part-type="species" reg="sootryeni">sootryeni</tp:taxon-name-part></tp:taxon-name> Lackschewitz, 1935. Scale bar: 2 mm.</p></caption><graphic xmlns:xlink="http://www.w3.org/1999/xlink" xlink:href="zookeys-1132-127_article-86022__-g009.jpg" position="float" orientation="portrait" xlink:type="simple" id="oo_775351.jpg"><uri content-type="original_file" xlink:type="simple">https://binary.pensoft.net/fig/775351</uri></graphic></fig><p><bold><italic>Abdomen</italic></bold> (Fig. <xref ref-type="fig" rid="F8">8A</xref>): brownish black, densely covered with black setae mainly on dorsal part and with yellow setae mainly on lateral and ventral parts.</p><p><bold><italic>Male terminalia</italic></bold> (Fig. <xref ref-type="fig" rid="F10">10</xref>): Tergite 9 with three small triangular lobes at caudal margin, middle one 2× longer as lateral one; lateral one 1/4 length of middle of tergite 9 including middle lobe; anterior margin of tergite 9 widely notched; tergite 9 approximately 3× wider than long including caudal lobe (Fig. <xref ref-type="fig" rid="F10">10A</xref>). Sternite 9 widely concave at middle of posterior margin (Fig. <xref ref-type="fig" rid="F10">10B</xref>). Gonocoxite stout, 2× as long as tergite 9, posteroventral margin weakly and roundly produced beyond base of clasper of gonostylus, produced part less than 1/10 length of clasper of gonostylus (Fig. <xref ref-type="fig" rid="F10">10A</xref>). Gonocoxal apodeme short, connected to anterolateral part of interbase (Fig. <xref ref-type="fig" rid="F10">10D</xref>). Clasper of gonostylus dark and smooth on surface, divided into two arms; dorsal arm roughly rod-shaped, almost straight in apical view, slightly shorter than gonocoxite, tip pointed, suddenly narrow and bent outward, claw-like in dorsal view; ventral arm slightly longer than gonocoxite, weakly sinuous, apical part strongly widened and rounded (Fig. <xref ref-type="fig" rid="F10">10C</xref>). Lobe of gonostylus slightly shorter than gonocoxite, flattened, gradually narrow and curved dorsally toward tip, rounded at tip, middle part 2× as wide as middle part of dorsal arm of clasper of gonostylus (Fig. <xref ref-type="fig" rid="F10">10C</xref>). Interbases with mesal-apical lobe long blade-shaped, gradually narrow distally, directed posterodorsally, curved at extreme tip, basal part fused with each other, anterolateral part roundly produced laterally (Fig. <xref ref-type="fig" rid="F10">10D</xref>). Paramere wide, roughly triangular, ca. as long as interbase (Fig. <xref ref-type="fig" rid="F10">10D</xref>). Aedeagus relatively flat, distinctly broad at tip in dorsal view (Fig. <xref ref-type="fig" rid="F10">10D</xref>), apical part ~ 1/3 width of basal part of interbase, tip slightly beyond furcation point of interbase (Fig. <xref ref-type="fig" rid="F10">10D</xref>), with short extension of aedeagal sheath directed ventrally (Fig. <xref ref-type="fig" rid="F10">10E</xref>). Sperm pump roundish in dorsal view, anterior end situated at level of anterior end of paramere (Fig. <xref ref-type="fig" rid="F10">10D</xref>). Ejaculatory apodeme developed, laterally compressed, fin-like plate, ~ 1/3 length of diameter of sperm pump (Fig. <xref ref-type="fig" rid="F10">10E</xref>).</p><fig id="F10" position="float" orientation="portrait"><object-id xmlns:xlink="http://www.w3.org/1999/xlink" content-type="doi" xlink:type="simple">10.3897/zookeys.1132.86022.figure10</object-id><object-id xmlns:xlink="http://www.w3.org/1999/xlink" content-type="arpha" xlink:type="simple">1FA49537-33B8-54BB-97EA-F8AF3F026C16</object-id><label>Figure 10.</label><caption><p>Male terminalia of <tp:taxon-name><tp:taxon-name-part taxon-name-part-type="genus" reg="Ormosia">Ormosia</tp:taxon-name-part> (<tp:taxon-name-part taxon-name-part-type="subgenus" reg="Oreophila">Oreophila</tp:taxon-name-part>) <tp:taxon-name-part taxon-name-part-type="species" reg="sootryeni">sootryeni</tp:taxon-name-part></tp:taxon-name> Lackschewitz, 1935 <bold>A</bold> dorsal view <bold>B</bold> sternite 9, ventral view <bold>C</bold> gonostylus, outer surface <bold>D</bold> aedeagal complex, dorsal view (left gonocoxal apodeme omitted) <bold>E</bold> aedeagal complex, lateral view (left = dorsal). Scale bars: 0.1 mm.</p></caption><graphic xmlns:xlink="http://www.w3.org/1999/xlink" xlink:href="zookeys-1132-127_article-86022__-g010.jpg" position="float" orientation="portrait" xlink:type="simple" id="oo_775352.jpg"><uri content-type="original_file" xlink:type="simple">https://binary.pensoft.net/fig/775352</uri></graphic></fig><p><bold>Female.</bold> Body length 6.0–6.4 mm, wing length 7.4–8.1 mm. Generally resembling male.</p><p><bold><italic>Female terminalia</italic></bold> (Fig. <xref ref-type="fig" rid="F11">11</xref>): brownish black, distal part of tergite 10 yellowish; cercus amber-colored, basal 1/2 dark; hypogynial valve dusky yellow, base of lateral part brownish. Tergites 8 and 9 fused. Cercus stout, strongly upcurved, slightly shorter than tergite 10; hypogynial valve ca. as long as sternite 8, finger-shaped in lateral view, rounded at tip, basal part ca. as wide as that of cercus, tip ending near level of middle of cercus (Fig. <xref ref-type="fig" rid="F11">11A</xref>). Genital frame with genital fork cross-shaped, extended laterally at posterior 1/4, weakly constricted medially, anterolateral corner of lateral extension pointed; lateral arm of genital fork roughly roundish, situated at posterior of genital fork; sternite 9 slender, arched bridge-shaped, arising from posterolateral corner of genital fork, middle part with small lobe (Fig. <xref ref-type="fig" rid="F11">11B</xref>). Two spermathecal ducts present, spermathecae indistinct.</p><fig id="F11" position="float" orientation="portrait"><object-id xmlns:xlink="http://www.w3.org/1999/xlink" content-type="doi" xlink:type="simple">10.3897/zookeys.1132.86022.figure11</object-id><object-id xmlns:xlink="http://www.w3.org/1999/xlink" content-type="arpha" xlink:type="simple">FC8DE4A0-5C09-541A-8E7A-0EBDDBBC81A0</object-id><label>Figure 11.</label><caption><p>Female terminalia of <tp:taxon-name><tp:taxon-name-part taxon-name-part-type="genus" reg="Ormosia">Ormosia</tp:taxon-name-part> (<tp:taxon-name-part taxon-name-part-type="subgenus" reg="Oreophila">Oreophila</tp:taxon-name-part>) <tp:taxon-name-part taxon-name-part-type="species" reg="sootryeni">sootryeni</tp:taxon-name-part></tp:taxon-name> Lackschewitz, 1935 <bold>A</bold> lateral view <bold>B</bold> genital frame, ventral view (left = anterior). Scale bars: 0.1 mm.</p></caption><graphic xmlns:xlink="http://www.w3.org/1999/xlink" xlink:href="zookeys-1132-127_article-86022__-g011.jpg" position="float" orientation="portrait" xlink:type="simple" id="oo_775353.jpg"><uri content-type="original_file" xlink:type="simple">https://binary.pensoft.net/fig/775353</uri></graphic></fig></tp:treatment-sec><tp:treatment-sec sec-type="distribution" id="SECID0EC2AG"><title>Distribution.</title><p>Japan (Honshu) (Fig. <xref ref-type="fig" rid="F5">5B</xref>), North Korea, Russia (FE), Kuril Islands, Kazakhstan (east), Finland, Norway, and Sweden.</p></tp:treatment-sec><tp:treatment-sec sec-type="remarks" id="SECID0EM2AG"><title>Remarks.</title><p>This species is similar to a Chinese species, <tp:taxon-name><tp:taxon-name-part taxon-name-part-type="genus" reg="Ormosia">Ormosia</tp:taxon-name-part> (<tp:taxon-name-part taxon-name-part-type="subgenus" reg="Oreophila">Oreophila</tp:taxon-name-part>) <tp:taxon-name-part taxon-name-part-type="species" reg="subducalis">subducalis</tp:taxon-name-part></tp:taxon-name> Alexander, 1940 (<xref ref-type="bibr" rid="B9">Alexander 1940b</xref>), but is differentiated from it by the following characters: wing entirely blackish tinged (brownish yellow with clearer yellow base in <tp:taxon-name><tp:taxon-name-part taxon-name-part-type="genus" reg="Ormosia">Ormosia</tp:taxon-name-part> (<tp:taxon-name-part taxon-name-part-type="subgenus" reg="Oreophila">Oreophila</tp:taxon-name-part>) <tp:taxon-name-part taxon-name-part-type="species" reg="subducalis">subducalis</tp:taxon-name-part></tp:taxon-name>); halter dark brown, base and knob yellow (orange yellow in <tp:taxon-name><tp:taxon-name-part taxon-name-part-type="genus" reg="Ormosia">Ormosia</tp:taxon-name-part> (<tp:taxon-name-part taxon-name-part-type="subgenus" reg="Oreophila">Oreophila</tp:taxon-name-part>) <tp:taxon-name-part taxon-name-part-type="species" reg="subducalis">subducalis</tp:taxon-name-part></tp:taxon-name>).</p></tp:treatment-sec><tp:treatment-sec><!--Section generated to contain objects referenced in tp:taxon-treatment.--><fig id="F5" position="float" orientation="portrait"><object-id xmlns:xlink="http://www.w3.org/1999/xlink" content-type="doi" xlink:type="simple">10.3897/zookeys.1132.86022.figure5</object-id><object-id xmlns:xlink="http://www.w3.org/1999/xlink" content-type="arpha" xlink:type="simple">60E3E3B2-FADD-5957-A0FB-B3A2ED718F23</object-id><label>Figure 5.</label><caption><p>Distribution map of Japanese species of <tp:taxon-name><tp:taxon-name-part taxon-name-part-type="genus" reg="Ormosia">Ormosia</tp:taxon-name-part> (<tp:taxon-name-part taxon-name-part-type="subgenus" reg="Oreophila">Oreophila</tp:taxon-name-part>)</tp:taxon-name> and <tp:taxon-name><tp:taxon-name-part taxon-name-part-type="genus" reg="Ormosia">Ormosia</tp:taxon-name-part> (<tp:taxon-name-part taxon-name-part-type="subgenus" reg="Parormosia">Parormosia</tp:taxon-name-part>)</tp:taxon-name>. <bold>A</bold><tp:taxon-name><tp:taxon-name-part taxon-name-part-type="genus" reg="Ormosia">Ormosia</tp:taxon-name-part> (<tp:taxon-name-part taxon-name-part-type="subgenus" reg="Oreophila">Oreophila</tp:taxon-name-part>) <tp:taxon-name-part taxon-name-part-type="species" reg="confluenta">confluenta</tp:taxon-name-part></tp:taxon-name> Alexander, 1922 (red), <tp:taxon-name><tp:taxon-name-part taxon-name-part-type="genus" reg="Ormosia">Ormosia</tp:taxon-name-part> (<tp:taxon-name-part taxon-name-part-type="subgenus" reg="Oreophila">Oreophila</tp:taxon-name-part>) <tp:taxon-name-part taxon-name-part-type="species" reg="komazawai">komazawai</tp:taxon-name-part></tp:taxon-name> Kato &amp; Kolcsár, sp. nov. (blue) <bold>B</bold><tp:taxon-name><tp:taxon-name-part taxon-name-part-type="genus" reg="Ormosia">Ormosia</tp:taxon-name-part> (<tp:taxon-name-part taxon-name-part-type="subgenus" reg="Oreophila">Oreophila</tp:taxon-name-part>) <tp:taxon-name-part taxon-name-part-type="species" reg="sootryeni">sootryeni</tp:taxon-name-part></tp:taxon-name> Lackschewitz, 1935 <bold>C</bold><tp:taxon-name><tp:taxon-name-part taxon-name-part-type="genus" reg="Ormosia">Ormosia</tp:taxon-name-part> (<tp:taxon-name-part taxon-name-part-type="subgenus" reg="Parormosia">Parormosia</tp:taxon-name-part>) <tp:taxon-name-part taxon-name-part-type="species" reg="diversipes">diversipes</tp:taxon-name-part></tp:taxon-name> Alexander, 1919 <bold>D</bold><tp:taxon-name><tp:taxon-name-part taxon-name-part-type="genus" reg="Ormosia">Ormosia</tp:taxon-name-part> (<tp:taxon-name-part taxon-name-part-type="subgenus" reg="Parormosia">Parormosia</tp:taxon-name-part>) <tp:taxon-name-part taxon-name-part-type="species" reg="nippoalpina">nippoalpina</tp:taxon-name-part></tp:taxon-name> Alexander, 1941 (red), <tp:taxon-name><tp:taxon-name-part taxon-name-part-type="genus" reg="Ormosia">Ormosia</tp:taxon-name-part> (<tp:taxon-name-part taxon-name-part-type="subgenus" reg="Parormosia">Parormosia</tp:taxon-name-part>) <tp:taxon-name-part taxon-name-part-type="species" reg="phalara">phalara</tp:taxon-name-part></tp:taxon-name> Kato &amp; Kolcsár, sp. nov. (blue).</p></caption><graphic xmlns:xlink="http://www.w3.org/1999/xlink" xlink:href="zookeys-1132-127_article-86022__-g005.jpg" position="float" orientation="portrait" xlink:type="simple" id="oo_775347.jpg"><uri content-type="original_file" xlink:type="simple">https://binary.pensoft.net/fig/775347</uri></graphic></fig></tp:treatment-sec><ref-list><ref id="B23"><mixed-citation xmlns:xlink="http://www.w3.org/1999/xlink" xlink:type="simple"><person-group><name name-style="western"><surname>Lackschewitz</surname><given-names>P</given-names></name></person-group> (<year>1935</year>) <article-title>Zur Kenntnis der polyneuren Nematoceren (Dipt.) des nordlichen Norwegens.</article-title><source>Tromso Museums Arshefter</source><volume>53</volume>(<issue>4</issue>): <fpage>3</fpage>–<lpage>27</lpage>.</mixed-citation></ref><ref id="B7"><mixed-citation xmlns:xlink="http://www.w3.org/1999/xlink" xlink:type="simple"><person-group><name name-style="western"><surname>Alexander</surname><given-names>CP</given-names></name></person-group> (<year>1938</year>) <article-title>New or little-known <tp:taxon-name><tp:taxon-name-part taxon-name-part-type="family">Tipulidae</tp:taxon-name-part></tp:taxon-name> from eastern Asia (<tp:taxon-name><tp:taxon-name-part taxon-name-part-type="order">Diptera</tp:taxon-name-part></tp:taxon-name>). XL.</article-title><source>Philippine Journal of Science</source><volume>67</volume>: <fpage>129</fpage>–<lpage>166</lpage>.</mixed-citation></ref><ref id="B15"><mixed-citation xmlns:xlink="http://www.w3.org/1999/xlink" xlink:type="simple"><person-group><name name-style="western"><surname>Alexander</surname><given-names>CP</given-names></name></person-group> (<year>1970</year>) <article-title>Undescribed species of Japanese <tp:taxon-name><tp:taxon-name-part taxon-name-part-type="family">Tipulidae</tp:taxon-name-part></tp:taxon-name> (<tp:taxon-name><tp:taxon-name-part taxon-name-part-type="order">Diptera</tp:taxon-name-part></tp:taxon-name>). Part III.</article-title><source>Transactions of the Shikoku Entomological Society</source><volume>10</volume>: <fpage>67</fpage>–<lpage>78</lpage>.</mixed-citation></ref><ref id="B37"><mixed-citation xmlns:xlink="http://www.w3.org/1999/xlink" xlink:type="simple"><person-group><name name-style="western"><surname>Savchenko</surname><given-names>EN</given-names></name></person-group> (<year>1983</year>) <tp:taxon-name><tp:taxon-name-part taxon-name-part-type="family">Limoniidae</tp:taxon-name-part></tp:taxon-name> of South Primorye. Akademiy Nauk Ukrainskoy SSR, I.I. Schmalhausen Institute of Zoology of Academy of Sciences of Ukraine, Naukova Dumka, Kiev, 1–156. [in Russian]</mixed-citation></ref><ref id="B26"><mixed-citation xmlns:xlink="http://www.w3.org/1999/xlink" xlink:type="simple"><person-group><name name-style="western"><surname>Nakamura</surname><given-names>T</given-names></name></person-group> (<year>2014</year>) <article-title>Family <tp:taxon-name><tp:taxon-name-part taxon-name-part-type="family">Limoniidae</tp:taxon-name-part></tp:taxon-name>.</article-title> In: <person-group><name name-style="western"><surname>Nakamura</surname><given-names>T</given-names></name><name name-style="western"><surname>Saigusa</surname><given-names>T</given-names></name><name name-style="western"><surname>Suwa</surname><given-names>M</given-names></name></person-group> (<role>Eds</role>) <issue-title>Catalogue of the Insects of Japan.</issue-title><source>Volume 8 <tp:taxon-name><tp:taxon-name-part taxon-name-part-type="order">Diptera</tp:taxon-name-part></tp:taxon-name> (Part 1 <tp:taxon-name><tp:taxon-name-part taxon-name-part-type="suborder">Nematocera</tp:taxon-name-part></tp:taxon-name> – <tp:taxon-name><tp:taxon-name-part taxon-name-part-type="suborder">Brachycera</tp:taxon-name-part></tp:taxon-name><tp:taxon-name><tp:taxon-name-part taxon-name-part-type="section">Aschiza</tp:taxon-name-part></tp:taxon-name>). Touka Shobo, Fukuoka, Japan</source>, <fpage>9</fpage>–<lpage>53</lpage>.</mixed-citation></ref><ref id="B27"><mixed-citation xmlns:xlink="http://www.w3.org/1999/xlink" xlink:type="simple"><person-group><name name-style="western"><surname>Oosterbroek</surname><given-names>P</given-names></name></person-group> (<year>2022</year>) Catalogue of the Craneflies of the World (<tp:taxon-name><tp:taxon-name-part taxon-name-part-type="order">Diptera</tp:taxon-name-part></tp:taxon-name>, <tp:taxon-name><tp:taxon-name-part taxon-name-part-type="superfamily">Tipuloidea</tp:taxon-name-part></tp:taxon-name>: <tp:taxon-name><tp:taxon-name-part taxon-name-part-type="family">Pediciidae</tp:taxon-name-part></tp:taxon-name>, <tp:taxon-name><tp:taxon-name-part taxon-name-part-type="family">Limoniidae</tp:taxon-name-part></tp:taxon-name>, <tp:taxon-name><tp:taxon-name-part taxon-name-part-type="family">Cylindrotomidae</tp:taxon-name-part></tp:taxon-name>, <tp:taxon-name><tp:taxon-name-part taxon-name-part-type="family">Tipulidae</tp:taxon-name-part></tp:taxon-name>). <ext-link xlink:href="https://ccw.naturalis.nl/index.php" ext-link-type="uri" xlink:type="simple">https://ccw.naturalis.nl/index.php</ext-link> [Accessed on 2022-4-12]</mixed-citation></ref><ref id="B9"><mixed-citation xmlns:xlink="http://www.w3.org/1999/xlink" xlink:type="simple"><person-group><name name-style="western"><surname>Alexander</surname><given-names>CP</given-names></name></person-group> (<year>1940b</year>) <article-title>New or little-known <tp:taxon-name><tp:taxon-name-part taxon-name-part-type="family">Tipulidae</tp:taxon-name-part></tp:taxon-name> from eastern Asia (<tp:taxon-name><tp:taxon-name-part taxon-name-part-type="order">Diptera</tp:taxon-name-part></tp:taxon-name>). XLII.</article-title><source>Philippine Journal of Science</source><volume>71</volume>: <fpage>169</fpage>–<lpage>204</lpage>.</mixed-citation></ref></ref-list></tp:taxon-treatment>
