# Supplementary material for: ﻿Japanese species of Ormosia Rondani (Diptera, Limoniidae): revision of the subgenera Oreophila Lackschewitz and Parormosia Alexander
Source: Zookeys. 2022 Nov 29;1132:127–62. doi: 10.3897/zookeys.1132.86022 (PMC9836624; doi:10.3897/zookeys.1132.86022)
Supplement: XML Treatment for Ormosia (Parormosia) diversipes [file zookeys.1132.86022-treatment7.xml]

<!DOCTYPE tp:taxon-treatment
  PUBLIC "-//TaxonX//DTD Taxonomic Treatment Publishing DTD v0 20100105//EN" "tax-treatment-NSO.dtd">
<tp:taxon-treatment xmlns:tp="http://www.plazi.org/taxpub"><tp:treatment-meta><kwd-group><label>Taxon classification</label><kwd>
                <named-content content-type="kingdom">Animalia</named-content>
              </kwd><kwd>
                <named-content content-type="order">Diptera</named-content>
              </kwd><kwd>
                <named-content content-type="family">Limoniidae</named-content>
              </kwd></kwd-group><mixed-citation publication-type="journal"><person-group><name><surname>Kato</surname><given-names>Daichi</given-names></name><name><surname>Watanabe</surname><given-names>Kozo</given-names></name><name><surname>Kolcsár</surname><given-names>Levente-Péter</given-names></name></person-group><article-title>﻿Japanese species of <italic><tp:taxon-name><tp:taxon-name-part taxon-name-part-type="genus" reg="Ormosia">Ormosia</tp:taxon-name-part></tp:taxon-name></italic> Rondani (<tp:taxon-name><tp:taxon-name-part taxon-name-part-type="order">Diptera</tp:taxon-name-part></tp:taxon-name>, <tp:taxon-name><tp:taxon-name-part taxon-name-part-type="family">Limoniidae</tp:taxon-name-part></tp:taxon-name>): revision of the subgenera <italic><tp:taxon-name><tp:taxon-name-part taxon-name-part-type="genus" reg="Oreophila">Oreophila</tp:taxon-name-part></tp:taxon-name></italic> Lackschewitz and <italic><tp:taxon-name><tp:taxon-name-part taxon-name-part-type="genus" reg="Parormosia">Parormosia</tp:taxon-name-part></tp:taxon-name></italic> Alexander</article-title><source>Zookeys</source><day>29</day><month>11</month><year>2022</year><volume>1132</volume><fpage>127</fpage><lpage>162</lpage><pub-id pub-id-type="doi">10.3897/zookeys.1132.86022</pub-id></mixed-citation></tp:treatment-meta><tp:nomenclature><label>﻿</label><tp:taxon-name><object-id xmlns:xlink="http://www.w3.org/1999/xlink" content-type="arpha" xlink:type="simple">048E7270-F88C-500A-8B07-E55B46B87C6B</object-id><tp:taxon-name-part taxon-name-part-type="genus" reg="Ormosia">Ormosia</tp:taxon-name-part> (<tp:taxon-name-part taxon-name-part-type="subgenus" reg="Parormosia">Parormosia</tp:taxon-name-part>) <tp:taxon-name-part taxon-name-part-type="species" reg="diversipes">diversipes</tp:taxon-name-part></tp:taxon-name><tp:taxon-authority>Alexander, 1919</tp:taxon-authority><xref ref-type="fig" rid="F5">Figs 5C</xref><xref ref-type="fig" rid="F12">, 12</xref><xref ref-type="fig" rid="F13">, 13</xref><xref ref-type="fig" rid="F14">, 14</xref><xref ref-type="fig" rid="F15">, 15</xref><tp:nomenclature-citation-list><tp:nomenclature-citation><tp:taxon-name>
                  <tp:taxon-name-part taxon-name-part-type="genus" reg="Ormosia">Ormosia</tp:taxon-name-part>
                  <tp:taxon-name-part taxon-name-part-type="species" reg="diversipes">diversipes</tp:taxon-name-part>
                </tp:taxon-name><comment>in <xref ref-type="bibr" rid="B1">Alexander 1919</xref>: 334: original description (type locality: Japan, Honshu, Saitama, Chichibu); <xref ref-type="bibr" rid="B4">Alexander 1930</xref>: 508: faunistic record; <xref ref-type="bibr" rid="B5">Alexander 1936a</xref>: 193: comparison.</comment></tp:nomenclature-citation><tp:nomenclature-citation><tp:taxon-name>
                  <tp:taxon-name-part taxon-name-part-type="genus" reg="Ormosia">Ormosia</tp:taxon-name-part>
                  <tp:taxon-name-part taxon-name-part-type="species" reg="atripes">atripes</tp:taxon-name-part>
                </tp:taxon-name><comment>in <xref ref-type="bibr" rid="B1">Alexander 1919</xref>: 335: original description (type locality: Japan, Honshu, Tokyo, Meguro); <xref ref-type="bibr" rid="B5">Alexander 1936a</xref>: 193: suggestion of synonymy; <xref ref-type="bibr" rid="B14">Alexander 1965</xref>: 35: synonymy.</comment></tp:nomenclature-citation><tp:nomenclature-citation><tp:taxon-name><tp:taxon-name-part taxon-name-part-type="genus" reg="Ormosia">Ormosia</tp:taxon-name-part> (<tp:taxon-name-part taxon-name-part-type="subgenus" reg="Ormosia">Ormosia</tp:taxon-name-part>) <tp:taxon-name-part taxon-name-part-type="species" reg="atripes">atripes</tp:taxon-name-part></tp:taxon-name><comment>in <xref ref-type="bibr" rid="B12">Alexander 1953b</xref>: 173: faunistic record; <xref ref-type="bibr" rid="B13">Alexander 1954</xref>: 31: faunistic record, distribution.</comment></tp:nomenclature-citation><tp:nomenclature-citation><tp:taxon-name><tp:taxon-name-part taxon-name-part-type="genus" reg="Ormosia">Ormosia</tp:taxon-name-part> (<tp:taxon-name-part taxon-name-part-type="subgenus" reg="Parormosia">Parormosia</tp:taxon-name-part>) <tp:taxon-name-part taxon-name-part-type="species" reg="diversipes">diversipes</tp:taxon-name-part></tp:taxon-name><comment>in <xref ref-type="bibr" rid="B14">Alexander 1965</xref>: 35: new subgeneric combination; <xref ref-type="bibr" rid="B38">Savchenko and Krivolutskaya 1976</xref>: 94: faunistic record; <xref ref-type="bibr" rid="B35">Savchenko 1979</xref>: 27: faunistic record; <xref ref-type="bibr" rid="B37">Savchenko 1983</xref>: 83: faunistic records; <xref ref-type="bibr" rid="B31">Pilipenko and Sidorenko 2006</xref>: distribution; <xref ref-type="bibr" rid="B30">Pilipenko 2009</xref>: 333: faunistic record; <xref ref-type="bibr" rid="B26">Nakamura 2014</xref>: 33: distribution; <xref ref-type="bibr" rid="B27">Oosterbroek 2022</xref>: distribution.</comment></tp:nomenclature-citation></tp:nomenclature-citation-list></tp:nomenclature><tp:treatment-sec sec-type="type material" id="SECID0EFFBG"><title>Type material examined.</title><p><italic><tp:taxon-name><tp:taxon-name-part taxon-name-part-type="genus" reg="Ormosia">Ormosia</tp:taxon-name-part><tp:taxon-name-part taxon-name-part-type="species" reg="atripes">atripes</tp:taxon-name-part></tp:taxon-name></italic> Alexander, 1919: <bold><italic>Paratype</italic>.</bold> Japan • 1 ♀; Honshu; Tokio (Tokyo), Meguro; 9 Apr. 1919; R. Takahashi leg.; <named-content xmlns:xlink="http://www.w3.org/1999/xlink" content-type="dwc:institutional_code" xlink:title="National Museum of Natural History, Smithsonian Institution, Washington, D.C., USA" xlink:href="http://grbio.org/institution/smithsonian-institution-national-museum-natural-history-0" xlink:type="simple">USNM</named-content>.</p><p><italic><tp:taxon-name><tp:taxon-name-part taxon-name-part-type="genus" reg="Ormosia">Ormosia</tp:taxon-name-part><tp:taxon-name-part taxon-name-part-type="species" reg="diversipes">diversipes</tp:taxon-name-part></tp:taxon-name></italic> Alexander, 1919: <bold><italic>Paratype</italic>.</bold> Japan • 1 ♂; Honshu; Tokio (Tokyo), Meguro; 26 Mar. 1919; R. Takahashi leg.; <named-content xmlns:xlink="http://www.w3.org/1999/xlink" content-type="dwc:institutional_code" xlink:title="National Museum of Natural History, Smithsonian Institution, Washington, D.C., USA" xlink:href="http://grbio.org/institution/smithsonian-institution-national-museum-natural-history-0" xlink:type="simple">USNM</named-content>.</p></tp:treatment-sec><tp:treatment-sec sec-type="type material" id="SECID0EVGBG"><title>Non-type material examined.</title><p><tp:taxon-name><tp:taxon-name-part taxon-name-part-type="genus" reg="Ormosia">Ormosia</tp:taxon-name-part> (<tp:taxon-name-part taxon-name-part-type="subgenus" reg="Parormosia">Parormosia</tp:taxon-name-part>) <tp:taxon-name-part taxon-name-part-type="species" reg="diversipes">diversipes</tp:taxon-name-part></tp:taxon-name> Alexander, 1919: Japan • 1 ♂; Honshu, Aomori, Fukaura-machi, Okazaki, Fukaura House; <named-content xmlns:xlink="http://www.w3.org/1999/xlink" content-type="dwc:verbatimCoordinates" xlink:type="simple"><named-content content-type="geo-json" specific-use="{&#34;type&#34;:&#34;Point&#34;,&#34;coordinates&#34;:[139.911600,40.636840]}" id="NCID0EMHBG" xlink:type="simple">40.63684°N, 139.9116°E</named-content></named-content>; alt. 130 m; 26 Aug. 2014; light trap; D. Kato leg.; <named-content xmlns:xlink="http://www.w3.org/1999/xlink" content-type="dwc:institutional_code" xlink:title="Biosystematics Laboratory, Kyushu University, Japan" xlink:href="http://grbio.org/institution/kyushu-university" xlink:type="simple">BLKU</named-content>. • 1 ♂; Honshu, Aomori, Fukaura-machi, Mt. Takaniô-yama; alt. 140 m; 11 May 2014; D. Kato leg.; <named-content xmlns:xlink="http://www.w3.org/1999/xlink" content-type="dwc:institutional_code" xlink:title="Biosystematics Laboratory, Kyushu University, Japan" xlink:href="http://grbio.org/institution/kyushu-university" xlink:type="simple">BLKU</named-content>. • 1 ♂; Honshu, Aomori, Hirosaki-shi, Koguriyama, Inekari-sawa River; <named-content xmlns:xlink="http://www.w3.org/1999/xlink" content-type="dwc:verbatimCoordinates" xlink:type="simple"><named-content content-type="geo-json" specific-use="{&#34;type&#34;:&#34;Point&#34;,&#34;coordinates&#34;:[140.487010,40.536580]}" id="NCID0E5HBG" xlink:type="simple">40.53658°N, 140.48701°E</named-content></named-content>; alt. 170 m; 10 May 2013; • 1 ♂; same locality; 17 May 2013; D. Kato leg.; <named-content xmlns:xlink="http://www.w3.org/1999/xlink" content-type="dwc:institutional_code" xlink:title="Biosystematics Laboratory, Kyushu University, Japan" xlink:href="http://grbio.org/institution/kyushu-university" xlink:type="simple">BLKU</named-content>. • 1 ♂; Honshu, Aomori, Hirosaki-shi, Ichinowatari-Washinosu; <named-content xmlns:xlink="http://www.w3.org/1999/xlink" content-type="dwc:verbatimCoordinates" xlink:type="simple"><named-content content-type="geo-json" specific-use="{&#34;type&#34;:&#34;Point&#34;,&#34;coordinates&#34;:[140.438890,40.519230]}" id="NCID0ELIBG" xlink:type="simple">40.51923°N, 140.43889°E</named-content></named-content>; alt. 205 m; 9 May 2013; • 1 ♂; same locality; 12 May 2013; • 1 ♂; same locality; 21 May 2013; • 1 ♂; same locality; 5 Sep. 2013; D. Kato leg.; <named-content xmlns:xlink="http://www.w3.org/1999/xlink" content-type="dwc:institutional_code" xlink:title="Biosystematics Laboratory, Kyushu University, Japan" xlink:href="http://grbio.org/institution/kyushu-university" xlink:type="simple">BLKU</named-content>. • 1 ♀; Honshu, Aomori, Nakadomari-machi, Ôsawanai, Ôsawanai-tameike Pond; <named-content xmlns:xlink="http://www.w3.org/1999/xlink" content-type="dwc:verbatimCoordinates" xlink:type="simple"><named-content content-type="geo-json" specific-use="{&#34;type&#34;:&#34;Point&#34;,&#34;coordinates&#34;:[140.462300,40.946400]}" id="NCID0EYIBG" xlink:type="simple">40.9464°N, 140.4623°E</named-content></named-content>; alt. 35 m; 15 May 2014; • 1 ♂; same locality; 24 May 2014; D. Kato leg.; <named-content xmlns:xlink="http://www.w3.org/1999/xlink" content-type="dwc:institutional_code" xlink:title="Biosystematics Laboratory, Kyushu University, Japan" xlink:href="http://grbio.org/institution/kyushu-university" xlink:type="simple">BLKU</named-content>. • 1 ♂, 1 ♀; Honshu, Aomori, Nishimeya-mura, Kawaratai, Ôkawa-rindô Path; <named-content xmlns:xlink="http://www.w3.org/1999/xlink" content-type="dwc:verbatimCoordinates" xlink:type="simple"><named-content content-type="geo-json" specific-use="{&#34;type&#34;:&#34;Point&#34;,&#34;coordinates&#34;:[140.204050,40.500620]}" id="NCID0EFJBG" xlink:type="simple">40.50062°N, 140.20405°E</named-content></named-content>; alt. 300 m; 18 Sep. 2013; • 1 ♂; same locality; 13 May 2014; D. Kato leg.; <named-content xmlns:xlink="http://www.w3.org/1999/xlink" content-type="dwc:institutional_code" xlink:title="Biosystematics Laboratory, Kyushu University, Japan" xlink:href="http://grbio.org/institution/kyushu-university" xlink:type="simple">BLKU</named-content>. • 1 ♀; Honshu, Aomori, Nishimeya-mura, Kawaratai, The Shirakami Natural Science Park, Hirosaki Univ.; <named-content xmlns:xlink="http://www.w3.org/1999/xlink" content-type="dwc:verbatimCoordinates" xlink:type="simple"><named-content content-type="geo-json" specific-use="{&#34;type&#34;:&#34;Point&#34;,&#34;coordinates&#34;:[140.214880,40.518800]}" id="NCID0ESJBG" xlink:type="simple">40.5188°N, 140.21488°E</named-content></named-content>; alt. 255 m; 18 May 2014; • 2 ♂; same locality; 25 May 2014; • 2 ♂; same locality; 1 Jun. 2014; • 1 ♂; same locality; 28 Sep. 2014; light trap; D. Kato leg.; <named-content xmlns:xlink="http://www.w3.org/1999/xlink" content-type="dwc:institutional_code" xlink:title="Biosystematics Laboratory, Kyushu University, Japan" xlink:href="http://grbio.org/institution/kyushu-university" xlink:type="simple">BLKU</named-content>. • 2 ♂, 4 ♀; Honshu, Aomori, Towada-shi, Okuse, Tsutanuma-rindô Path; <named-content xmlns:xlink="http://www.w3.org/1999/xlink" content-type="dwc:verbatimCoordinates" xlink:type="simple"><named-content content-type="geo-json" specific-use="{&#34;type&#34;:&#34;Point&#34;,&#34;coordinates&#34;:[140.957050,40.590840]}" id="NCID0E6JBG" xlink:type="simple">40.59084°N, 140.95705°E</named-content></named-content>; alt. 460 m; 14 May 2014; D. Kato leg.; <named-content xmlns:xlink="http://www.w3.org/1999/xlink" content-type="dwc:institutional_code" xlink:title="Biosystematics Laboratory, Kyushu University, Japan" xlink:href="http://grbio.org/institution/kyushu-university" xlink:type="simple">BLKU</named-content>. • 1 ♂; Honshu, Niigata, Tôkamachi-shi, Matsunoyama-Amamizukoshi, Mt. Amamizu-yama; alt. 920 m; 1 Oct. 2019; D. Kato leg.; <named-content xmlns:xlink="http://www.w3.org/1999/xlink" content-type="dwc:institutional_code" xlink:title="Biosystematics Laboratory, Kyushu University, Japan" xlink:href="http://grbio.org/institution/kyushu-university" xlink:type="simple">BLKU</named-content>. • 2 ♂; Honshu, Niigata, Tôkamachi-shi, Matsunoyama, Echigo-Matsunoyama Museum of Natural Science ‘Kyororo’; <named-content xmlns:xlink="http://www.w3.org/1999/xlink" content-type="dwc:verbatimCoordinates" xlink:type="simple"><named-content content-type="geo-json" specific-use="{&#34;type&#34;:&#34;Point&#34;,&#34;coordinates&#34;:[138.616310,37.099560]}" id="NCID0ERKBG" xlink:type="simple">37.09956°N, 138.61631°E</named-content></named-content>; alt. 310 m; 25 Apr. 2020; • 1 ♀; same locality; 5 May 2020; D. Kato leg.; <named-content xmlns:xlink="http://www.w3.org/1999/xlink" content-type="dwc:institutional_code" xlink:title="Biosystematics Laboratory, Kyushu University, Japan" xlink:href="http://grbio.org/institution/kyushu-university" xlink:type="simple">BLKU</named-content>. • 1 ♂; Honshu, Niigata, Tôkamachi-shi, Matsunoyama-Mizunashi, Step-in-plan; alt. 230 m; 2 Oct. 2020; D. Kato leg.; <named-content xmlns:xlink="http://www.w3.org/1999/xlink" content-type="dwc:institutional_code" xlink:title="Biosystematics Laboratory, Kyushu University, Japan" xlink:href="http://grbio.org/institution/kyushu-university" xlink:type="simple">BLKU</named-content>. • 1 ♂; Honshu, Nagano, Sakae-mura, Sakai, Koakazawa-gawa River; <named-content xmlns:xlink="http://www.w3.org/1999/xlink" content-type="dwc:verbatimCoordinates" xlink:type="simple"><named-content content-type="geo-json" specific-use="{&#34;type&#34;:&#34;Point&#34;,&#34;coordinates&#34;:[138.663580,36.853520]}" id="NCID0EDLBG" xlink:type="simple">36.85352°N, 138.66358°E</named-content></named-content>; alt. 1320–1400 m; 21 Aug. 2020; D. Kato leg.; <named-content xmlns:xlink="http://www.w3.org/1999/xlink" content-type="dwc:institutional_code" xlink:title="Biosystematics Laboratory, Kyushu University, Japan" xlink:href="http://grbio.org/institution/kyushu-university" xlink:type="simple">BLKU</named-content>. • 1 ♂; Honshu, Gifu; 15 Nov. 1931; S. Kariya leg.; <named-content xmlns:xlink="http://www.w3.org/1999/xlink" content-type="dwc:institutional_code" xlink:title="National Museum of Natural History, Smithsonian Institution, Washington, D.C., USA" xlink:href="http://grbio.org/institution/smithsonian-institution-national-museum-natural-history-0" xlink:type="simple">USNM</named-content>. • 1 ♂; Honshu, Hida, Ontake; 26 Jul. 1959; Mishima leg.; <named-content xmlns:xlink="http://www.w3.org/1999/xlink" content-type="dwc:institutional_code" xlink:title="National Museum of Natural History, Smithsonian Institution, Washington, D.C., USA" xlink:href="http://grbio.org/institution/smithsonian-institution-national-museum-natural-history-0" xlink:type="simple">USNM</named-content>. • 1 ♀; Honshu, Ibaraki, Tsukuba-shi, Oda, Mt. Hôkyô-san; <named-content xmlns:xlink="http://www.w3.org/1999/xlink" content-type="dwc:verbatimCoordinates" xlink:type="simple"><named-content content-type="geo-json" specific-use="{&#34;type&#34;:&#34;Point&#34;,&#34;coordinates&#34;:[140.121420,36.158020]}" id="NCID0E1LBG" xlink:type="simple">36.15802°N, 140.12142°E</named-content></named-content>; alt. 50 m; 14 Oct. 2011; • 1 ♂; same locality; 26 Mar. 2013; D. Kato leg.; <named-content xmlns:xlink="http://www.w3.org/1999/xlink" content-type="dwc:institutional_code" xlink:title="Biosystematics Laboratory, Kyushu University, Japan" xlink:href="http://grbio.org/institution/kyushu-university" xlink:type="simple">BLKU</named-content>. • 1 ♂; Honshu, Ôsaka, Izumisano-shi, Ôgi, Inunakisan Spa; <named-content xmlns:xlink="http://www.w3.org/1999/xlink" content-type="dwc:verbatimCoordinates" xlink:type="simple"><named-content content-type="geo-json" specific-use="{&#34;type&#34;:&#34;Point&#34;,&#34;coordinates&#34;:[135.383750,34.339800]}" id="NCID0EHMBG" xlink:type="simple">34.3398°N, 135.38375°E</named-content></named-content>; alt. 250 m; 16 Apr. 2014; D. Kato leg.; <named-content xmlns:xlink="http://www.w3.org/1999/xlink" content-type="dwc:institutional_code" xlink:title="Biosystematics Laboratory, Kyushu University, Japan" xlink:href="http://grbio.org/institution/kyushu-university" xlink:type="simple">BLKU</named-content>. • 2 ♂; Honshu, Okayama, Okayama, Maniwa-shi, Hiruzen-Shimotokuyama; <named-content xmlns:xlink="http://www.w3.org/1999/xlink" content-type="dwc:verbatimCoordinates" xlink:type="simple"><named-content content-type="geo-json" specific-use="{&#34;type&#34;:&#34;Point&#34;,&#34;coordinates&#34;:[133.597250,35.329300]}" id="NCID0EUMBG" xlink:type="simple">35.3293°N, 133.59725°E</named-content></named-content>; alt. 780 m; 17 May 2015; D. Kato leg.; <named-content xmlns:xlink="http://www.w3.org/1999/xlink" content-type="dwc:institutional_code" xlink:title="Biosystematics Laboratory, Kyushu University, Japan" xlink:href="http://grbio.org/institution/kyushu-university" xlink:type="simple">BLKU</named-content>. • 3 ♀; Shikoku, Kagawa, Mannȏ-chȏ, Katsuura, Myȏjin-gawa River; <named-content xmlns:xlink="http://www.w3.org/1999/xlink" content-type="dwc:verbatimCoordinates" xlink:type="simple"><named-content content-type="geo-json" specific-use="{&#34;type&#34;:&#34;Point&#34;,&#34;coordinates&#34;:[134.014300,34.094020]}" id="NCID0EBNBG" xlink:type="simple">34.09402°N, 134.0143°E</named-content></named-content>; alt. 480 m; 21 Apr. 2014; D. Kato leg.; <named-content xmlns:xlink="http://www.w3.org/1999/xlink" content-type="dwc:institutional_code" xlink:title="Biosystematics Laboratory, Kyushu University, Japan" xlink:href="http://grbio.org/institution/kyushu-university" xlink:type="simple">BLKU</named-content>. • 1 ♂; Shikoku, Ehime, Kumakogen, Kuma River, dam; <named-content xmlns:xlink="http://www.w3.org/1999/xlink" content-type="dwc:verbatimCoordinates" xlink:type="simple"><named-content content-type="geo-json" specific-use="{&#34;type&#34;:&#34;Point&#34;,&#34;coordinates&#34;:[132.871450,33.683920]}" id="NCID0EONBG" xlink:type="simple">33.68392°N, 132.87145°E</named-content></named-content>; alt. 615 m; 10 Oct. 2021; L.-P. Kolcsár leg.; <abbrev xmlns:xlink="http://www.w3.org/1999/xlink" xlink:title="Private collection of Levente-Péter Kolcsár" id="ABBRID0ETNBG" xlink:type="simple">CKLP</abbrev>. • 2 ♂, 1 ♀; Shikoku, Ehime, Kumakogen, Omogo River; <named-content xmlns:xlink="http://www.w3.org/1999/xlink" content-type="dwc:verbatimCoordinates" xlink:type="simple"><named-content content-type="geo-json" specific-use="{&#34;type&#34;:&#34;Point&#34;,&#34;coordinates&#34;:[133.006690,33.561180]}" id="NCID0E1NBG" xlink:type="simple">33.56118°N, 133.00669°E</named-content></named-content>; alt. 290 m; 13 Oct. 2021; light trap; L.-P. Kolcsár leg.; <abbrev xmlns:xlink="http://www.w3.org/1999/xlink" xlink:title="Private collection of Levente-Péter Kolcsár" id="ABBRID0E6NBG" xlink:type="simple">CKLP</abbrev>. • 1 ♂; Shikoku, Ehime, Kumakogen, Myogadani River; <named-content xmlns:xlink="http://www.w3.org/1999/xlink" content-type="dwc:verbatimCoordinates" xlink:type="simple"><named-content content-type="geo-json" specific-use="{&#34;type&#34;:&#34;Point&#34;,&#34;coordinates&#34;:[132.948070,33.548690]}" id="NCID0EGOBG" xlink:type="simple">33.54869°N, 132.94807°E</named-content></named-content>; alt. 890 m; 17 Jun. 2019; L.-P. Kolcsár leg.; <abbrev xmlns:xlink="http://www.w3.org/1999/xlink" xlink:title="Private collection of Levente-Péter Kolcsár" id="ABBRID0ELOBG" xlink:type="simple">CKLP</abbrev>. • 1 ♂; Shikoku, Ehime, Kumakogen, small stream and concrete wall; <named-content xmlns:xlink="http://www.w3.org/1999/xlink" content-type="dwc:verbatimCoordinates" xlink:type="simple"><named-content content-type="geo-json" specific-use="{&#34;type&#34;:&#34;Point&#34;,&#34;coordinates&#34;:[132.983850,33.594230]}" id="NCID0ESOBG" xlink:type="simple">33.59423°N, 132.98385°E</named-content></named-content>; alt. 640 m; 19 May 2019; L.-P. Kolcsár leg.; <abbrev xmlns:xlink="http://www.w3.org/1999/xlink" xlink:title="Private collection of Levente-Péter Kolcsár" id="ABBRID0EXOBG" xlink:type="simple">CKLP</abbrev>. • 1 ♂; Shikoku, Ehime, Matsuyama, bamboo forest and small stream; <named-content xmlns:xlink="http://www.w3.org/1999/xlink" content-type="dwc:verbatimCoordinates" xlink:type="simple"><named-content content-type="geo-json" specific-use="{&#34;type&#34;:&#34;Point&#34;,&#34;coordinates&#34;:[132.766730,33.863630]}" id="NCID0E5OBG" xlink:type="simple">33.86363°N, 132.76673°E</named-content></named-content>; alt. 110 m; 24 Mar. 2021; L.-P. Kolcsár leg.; <abbrev xmlns:xlink="http://www.w3.org/1999/xlink" xlink:title="Private collection of Levente-Péter Kolcsár" id="ABBRID0EDPBG" xlink:type="simple">CKLP</abbrev>. • 1 ♂; Shikoku, Ehime, Matsuyama, fill up lake; <named-content xmlns:xlink="http://www.w3.org/1999/xlink" content-type="dwc:verbatimCoordinates" xlink:type="simple"><named-content content-type="geo-json" specific-use="{&#34;type&#34;:&#34;Point&#34;,&#34;coordinates&#34;:[132.813990,33.838580]}" id="NCID0EKPBG" xlink:type="simple">33.83858°N, 132.81399°E</named-content></named-content>; alt. 100 m; 27 Apr-. 2019; L.-P. Kolcsár leg.; <abbrev xmlns:xlink="http://www.w3.org/1999/xlink" xlink:title="Private collection of Levente-Péter Kolcsár" id="ABBRID0EPPBG" xlink:type="simple">CKLP</abbrev>. • 1 ♂, 1 ♀; Shikoku, Ehime, Matsuyama, stream; <named-content xmlns:xlink="http://www.w3.org/1999/xlink" content-type="dwc:verbatimCoordinates" xlink:type="simple"><named-content content-type="geo-json" specific-use="{&#34;type&#34;:&#34;Point&#34;,&#34;coordinates&#34;:[132.825910,33.861520]}" id="NCID0EWPBG" xlink:type="simple">33.86152°N, 132.82591°E</named-content></named-content>; alt. 180 m; 5 Apr. 2019; L.-P. Kolcsár leg.; <abbrev xmlns:xlink="http://www.w3.org/1999/xlink" xlink:title="Private collection of Levente-Péter Kolcsár" id="ABBRID0E2PBG" xlink:type="simple">CKLP</abbrev>. • 1 ♂; Shikoku, Ehime, Matsuyama, rocky stream and waterfall; <named-content xmlns:xlink="http://www.w3.org/1999/xlink" content-type="dwc:verbatimCoordinates" xlink:type="simple"><named-content content-type="geo-json" specific-use="{&#34;type&#34;:&#34;Point&#34;,&#34;coordinates&#34;:[132.834820,33.868010]}" id="NCID0ECQBG" xlink:type="simple">33.86801°N, 132.83482°E</named-content></named-content>; alt. 240 m; 3 May 2019; L.-P. Kolcsár leg.; <abbrev xmlns:xlink="http://www.w3.org/1999/xlink" xlink:title="Private collection of Levente-Péter Kolcsár" id="ABBRID0EHQBG" xlink:type="simple">CKLP</abbrev>. • 1 ♂; Shikoku, Ehime, Matsuyama, small ruderal stream; <named-content xmlns:xlink="http://www.w3.org/1999/xlink" content-type="dwc:verbatimCoordinates" xlink:type="simple"><named-content content-type="geo-json" specific-use="{&#34;type&#34;:&#34;Point&#34;,&#34;coordinates&#34;:[132.771579,33.863284]}" id="NCID0EOQBG" xlink:type="simple">33.863284°N, 132.771579°E</named-content></named-content>; alt. 125 m; 10 Apr. 2020; • 7 ♂, 1 ♀; Shikoku, Ehime, Matsuyama, Takimoto, small lake; <named-content xmlns:xlink="http://www.w3.org/1999/xlink" content-type="dwc:verbatimCoordinates" xlink:type="simple"><named-content content-type="geo-json" specific-use="{&#34;type&#34;:&#34;Point&#34;,&#34;coordinates&#34;:[132.828990,33.961140]}" id="NCID0EWQBG" xlink:type="simple">33.96114°N, 132.82899°E</named-content></named-content>; alt. 205 m; 10 Oct. 2021; light trap; L.-P. Kolcsár leg.; <abbrev xmlns:xlink="http://www.w3.org/1999/xlink" xlink:title="Private collection of Levente-Péter Kolcsár" id="ABBRID0E2QBG" xlink:type="simple">CKLP</abbrev>. • 8 ♂, 4 ♀; Shikoku, Ehime, Matsuyama, Tateiwa dam; <named-content xmlns:xlink="http://www.w3.org/1999/xlink" content-type="dwc:verbatimCoordinates" xlink:type="simple"><named-content content-type="geo-json" specific-use="{&#34;type&#34;:&#34;Point&#34;,&#34;coordinates&#34;:[132.875420,33.971290]}" id="NCID0ECRBG" xlink:type="simple">33.97129°N, 132.87542°E</named-content></named-content>; alt. 310 m; 10 Oct. 2021; light trap; L.-P. Kolcsár leg.; <abbrev xmlns:xlink="http://www.w3.org/1999/xlink" xlink:title="Private collection of Levente-Péter Kolcsár" id="ABBRID0EHRBG" xlink:type="simple">CKLP</abbrev>. • 1 ♂; Shikoku, Ehime, Matsuyama, small waterfall in Japanese cedar forest; <named-content xmlns:xlink="http://www.w3.org/1999/xlink" content-type="dwc:verbatimCoordinates" xlink:type="simple"><named-content content-type="geo-json" specific-use="{&#34;type&#34;:&#34;Point&#34;,&#34;coordinates&#34;:[132.834720,33.859110]}" id="NCID0EORBG" xlink:type="simple">33.85911°N, 132.83472°E</named-content></named-content>; alt. 330 m; 17 May 2020; L.-P. Kolcsár leg.; <abbrev xmlns:xlink="http://www.w3.org/1999/xlink" xlink:title="Private collection of Levente-Péter Kolcsár" id="ABBRID0ETRBG" xlink:type="simple">CKLP</abbrev>. • 1 ♂; Shikoku, Ehime, Seiyo, Shirokawachō Noigawa; <named-content xmlns:xlink="http://www.w3.org/1999/xlink" content-type="dwc:verbatimCoordinates" xlink:type="simple"><named-content content-type="geo-json" specific-use="{&#34;type&#34;:&#34;Point&#34;,&#34;coordinates&#34;:[132.812020,33.440360]}" id="NCID0E1RBG" xlink:type="simple">33.44036°N, 132.81202°E</named-content></named-content>; alt. 600 m; 11 May 2021; L.-P. Kolcsár leg.; <abbrev xmlns:xlink="http://www.w3.org/1999/xlink" xlink:title="Private collection of Levente-Péter Kolcsár" id="ABBRID0E6RBG" xlink:type="simple">CKLP</abbrev>. • 5 ♂ (1 ♂: BOLD ID: <ext-link xmlns:xlink="http://www.w3.org/1999/xlink" xlink:type="simple" ext-link-type="uri" xlink:href="http://boldsystems.org/index.php/Public_RecordView?processid=JPCOI003-22">JPCOI003-22</ext-link>), 2 ♀ (1♀: BOLD ID: <ext-link xmlns:xlink="http://www.w3.org/1999/xlink" xlink:type="simple" ext-link-type="uri" xlink:href="http://boldsystems.org/index.php/Public_RecordView?processid=JPCOI004-22">JPCOI004-22</ext-link>); Shikoku, Ehime, Toon, Kamihayashi Forest Park; <named-content xmlns:xlink="http://www.w3.org/1999/xlink" content-type="dwc:verbatimCoordinates" xlink:type="simple"><named-content content-type="geo-json" specific-use="{&#34;type&#34;:&#34;Point&#34;,&#34;coordinates&#34;:[132.890120,33.721460]}" id="NCID0EQSBG" xlink:type="simple">33.72146°N, 132.89012°E</named-content></named-content>; alt. 1100 m; light trap; 3 Oct. 2021. • 2 ♀; Shikoku, Tokushima, Higashimiyoshi-chô, Higashiyama, Ogawadani-gawa River; alt. 340 m; 21 Apr. 2014; D. Kato leg.; <named-content xmlns:xlink="http://www.w3.org/1999/xlink" content-type="dwc:institutional_code" xlink:title="Biosystematics Laboratory, Kyushu University, Japan" xlink:href="http://grbio.org/institution/kyushu-university" xlink:type="simple">BLKU</named-content>. • 1 ♀; Shikoku, Tokushima, Miyoshi-shi, Higashiiya-Ochiai, near Matsuogawa Dam; <named-content xmlns:xlink="http://www.w3.org/1999/xlink" content-type="dwc:verbatimCoordinates" xlink:type="simple"><named-content content-type="geo-json" specific-use="{&#34;type&#34;:&#34;Point&#34;,&#34;coordinates&#34;:[133.939080,33.964780]}" id="NCID0E4SBG" xlink:type="simple">33.96478°N, 133.93908°E</named-content></named-content>; alt. 900 m; 15 May 2015; • 1 ♂; same locality; 30 Apr. 2016; D. Kato leg.; <named-content xmlns:xlink="http://www.w3.org/1999/xlink" content-type="dwc:institutional_code" xlink:title="Biosystematics Laboratory, Kyushu University, Japan" xlink:href="http://grbio.org/institution/kyushu-university" xlink:type="simple">BLKU</named-content>. • 1 ♂; Shikoku, Tokushima, Miyoshi, Higashiiya, Mt. Tsurugi area; <named-content xmlns:xlink="http://www.w3.org/1999/xlink" content-type="dwc:verbatimCoordinates" xlink:type="simple"><named-content content-type="geo-json" specific-use="{&#34;type&#34;:&#34;Point&#34;,&#34;coordinates&#34;:[134.085490,33.866510]}" id="NCID0EKTBG" xlink:type="simple">33.86651°N, 134.08549°E</named-content></named-content>; alt. 1315 m; light trap; 16 Oct. 2021; K. Kuroda leg.; <abbrev xmlns:xlink="http://www.w3.org/1999/xlink" xlink:title="Private collection of Levente-Péter Kolcsár" id="ABBRID0EPTBG" xlink:type="simple">CKLP</abbrev>. • 1 ♂; Kyushu, Fukuoka, Fukuoka-shi, Jônan-ku, Katae, Mt. Abura-yama; <named-content xmlns:xlink="http://www.w3.org/1999/xlink" content-type="dwc:verbatimCoordinates" xlink:type="simple"><named-content content-type="geo-json" specific-use="{&#34;type&#34;:&#34;Point&#34;,&#34;coordinates&#34;:[130.365940,33.530460]}" id="NCID0EWTBG" xlink:type="simple">33.53046°N, 130.36594°E</named-content></named-content>; alt. 220 m; 19 Apr. 2014; • 1 ♂, 1 ♀; same locality; 20 Oct. 2015; D. Kato leg.; <named-content xmlns:xlink="http://www.w3.org/1999/xlink" content-type="dwc:institutional_code" xlink:title="Biosystematics Laboratory, Kyushu University, Japan" xlink:href="http://grbio.org/institution/kyushu-university" xlink:type="simple">BLKU</named-content>. • 2 ♂; Kyushu, Fukuoka, Fukuoka-shi, Sawara-ku, Itaya, Mt. Sefuri-san; <named-content xmlns:xlink="http://www.w3.org/1999/xlink" content-type="dwc:verbatimCoordinates" xlink:type="simple"><named-content content-type="geo-json" specific-use="{&#34;type&#34;:&#34;Point&#34;,&#34;coordinates&#34;:[130.366730,33.438110]}" id="NCID0EDUBG" xlink:type="simple">33.43811°N, 130.36673°E</named-content></named-content>; alt. 970 m; 23 May 2015; • 1 ♂, 2 ♀; same locality; 10 Jun. 2015; • 2 ♂; same locality; 4 Oct. 2015; D. Kato leg.; <named-content xmlns:xlink="http://www.w3.org/1999/xlink" content-type="dwc:institutional_code" xlink:title="Biosystematics Laboratory, Kyushu University, Japan" xlink:href="http://grbio.org/institution/kyushu-university" xlink:type="simple">BLKU</named-content>. • 1 ♀; Kyushu, Fukuoka, Itoshima-shi, Shimasakurai, Ôguchi seaside; <named-content xmlns:xlink="http://www.w3.org/1999/xlink" content-type="dwc:verbatimCoordinates" xlink:type="simple"><named-content content-type="geo-json" specific-use="{&#34;type&#34;:&#34;Point&#34;,&#34;coordinates&#34;:[130.180940,33.632490]}" id="NCID0EQUBG" xlink:type="simple">33.63249°N, 130.18094°E</named-content></named-content>; alt. 5 m; 23 Oct. 2015; D. Kato leg.; <named-content xmlns:xlink="http://www.w3.org/1999/xlink" content-type="dwc:institutional_code" xlink:title="Biosystematics Laboratory, Kyushu University, Japan" xlink:href="http://grbio.org/institution/kyushu-university" xlink:type="simple">BLKU</named-content>. • 2 ♀; Kyushu, Fukuoka, Miyawaka-shi, Inunaki, Mt. Inunaki-san; <named-content xmlns:xlink="http://www.w3.org/1999/xlink" content-type="dwc:verbatimCoordinates" xlink:type="simple"><named-content content-type="geo-json" specific-use="{&#34;type&#34;:&#34;Point&#34;,&#34;coordinates&#34;:[130.553170,33.681120]}" id="NCID0E4UBG" xlink:type="simple">33.68112°N, 130.55317°E</named-content></named-content>; alt. 300 m; 5 May 2015; D. Kato leg.; <named-content xmlns:xlink="http://www.w3.org/1999/xlink" content-type="dwc:institutional_code" xlink:title="Biosystematics Laboratory, Kyushu University, Japan" xlink:href="http://grbio.org/institution/kyushu-university" xlink:type="simple">BLKU</named-content>. • 1 ♀; Kyushu, Kumamoto, Yatsushiro-shi, Izumi-machi-Hagi, Momiki-gawa River; <named-content xmlns:xlink="http://www.w3.org/1999/xlink" content-type="dwc:verbatimCoordinates" xlink:type="simple"><named-content content-type="geo-json" specific-use="{&#34;type&#34;:&#34;Point&#34;,&#34;coordinates&#34;:[130.939270,32.514170]}" id="NCID0EKVBG" xlink:type="simple">32.51417°N, 130.93927°E</named-content></named-content>; alt. 580 m; 11 May 2016; D. Kato leg.; <named-content xmlns:xlink="http://www.w3.org/1999/xlink" content-type="dwc:institutional_code" xlink:title="Biosystematics Laboratory, Kyushu University, Japan" xlink:href="http://grbio.org/institution/kyushu-university" xlink:type="simple">BLKU</named-content>. • 1 ♂; Kyushu, Kumamoto, Yatsushiro-shi, Izumi-machi-Momiki; alt. 1060 m; 22 Sep. 2015; • 1 ♂; same locality; alt. 1400 m; 17 Oct. 2015; D. Kato leg.; <named-content xmlns:xlink="http://www.w3.org/1999/xlink" content-type="dwc:institutional_code" xlink:title="Biosystematics Laboratory, Kyushu University, Japan" xlink:href="http://grbio.org/institution/kyushu-university" xlink:type="simple">BLKU</named-content>. • 1 ♀; Kyushu, Miyazaki, Gokase-chô, Kuraoka, Gokase ski area; alt. 1500 m; 28 Jun. 2015; D. Kato leg.; <named-content xmlns:xlink="http://www.w3.org/1999/xlink" content-type="dwc:institutional_code" xlink:title="Biosystematics Laboratory, Kyushu University, Japan" xlink:href="http://grbio.org/institution/kyushu-university" xlink:type="simple">BLKU</named-content>. • 1 ♂; Kyushu, Mt. Kirishima; alt. 2500 ft.; 3 May 1929; S. Issiki leg.; <named-content xmlns:xlink="http://www.w3.org/1999/xlink" content-type="dwc:institutional_code" xlink:title="National Museum of Natural History, Smithsonian Institution, Washington, D.C., USA" xlink:href="http://grbio.org/institution/smithsonian-institution-national-museum-natural-history-0" xlink:type="simple">USNM</named-content>. • 1 ♂; Kyushu, Saga, Karatsu-shi, Hamatama-machi-Torisu, Tsubakiyama-tameike Pond; <named-content xmlns:xlink="http://www.w3.org/1999/xlink" content-type="dwc:verbatimCoordinates" xlink:type="simple"><named-content content-type="geo-json" specific-use="{&#34;type&#34;:&#34;Point&#34;,&#34;coordinates&#34;:[130.106410,33.404140]}" id="NCID0EGWBG" xlink:type="simple">33.40414°N, 130.10641°E</named-content></named-content>; alt. 630 m; 26 Apr. 2015; D. Kato leg.; <named-content xmlns:xlink="http://www.w3.org/1999/xlink" content-type="dwc:institutional_code" xlink:title="Biosystematics Laboratory, Kyushu University, Japan" xlink:href="http://grbio.org/institution/kyushu-university" xlink:type="simple">BLKU</named-content>. • 1 ♂; Kyushu, Saga, Saga-shi, Fuji-machi-Seiya, Kase-gawa River near Hokuzan Dam; <named-content xmlns:xlink="http://www.w3.org/1999/xlink" content-type="dwc:verbatimCoordinates" xlink:type="simple"><named-content content-type="geo-json" specific-use="{&#34;type&#34;:&#34;Point&#34;,&#34;coordinates&#34;:[130.232120,33.433220]}" id="NCID0ETWBG" xlink:type="simple">33.43322°N, 130.23212°E</named-content></named-content>; alt. 320 m; 23 Apr. 2015; D. Kato leg.; <named-content xmlns:xlink="http://www.w3.org/1999/xlink" content-type="dwc:institutional_code" xlink:title="Biosystematics Laboratory, Kyushu University, Japan" xlink:href="http://grbio.org/institution/kyushu-university" xlink:type="simple">BLKU</named-content>. • 1 ♀; Kyushu, Kagoshima, Yakushima I, Mugio, close to Yakusugi Land; <named-content xmlns:xlink="http://www.w3.org/1999/xlink" content-type="dwc:verbatimCoordinates" xlink:type="simple"><named-content content-type="geo-json" specific-use="{&#34;type&#34;:&#34;Point&#34;,&#34;coordinates&#34;:[130.585740,30.301730]}" id="NCID0EAXBG" xlink:type="simple">30.30173°N, 130.58574°E</named-content></named-content>; alt. 1100 m; 19 Oct. 2021; L.-P. Kolcsár leg.; <abbrev xmlns:xlink="http://www.w3.org/1999/xlink" xlink:title="Private collection of Levente-Péter Kolcsár" id="ABBRID0EFXBG" xlink:type="simple">CKLP</abbrev>. • 1 ♂; Kyushu, Kagoshima, Yakushima I, Nagata, Nagata River; <named-content xmlns:xlink="http://www.w3.org/1999/xlink" content-type="dwc:verbatimCoordinates" xlink:type="simple"><named-content content-type="geo-json" specific-use="{&#34;type&#34;:&#34;Point&#34;,&#34;coordinates&#34;:[130.435280,30.387570]}" id="NCID0EMXBG" xlink:type="simple">30.38757°N, 130.43528°E</named-content></named-content>; alt. 40 m; 20 Oct. 2021; L.-P. Kolcsár leg.; <abbrev xmlns:xlink="http://www.w3.org/1999/xlink" xlink:title="Private collection of Levente-Péter Kolcsár" id="ABBRID0ERXBG" xlink:type="simple">CKLP</abbrev>.</p></tp:treatment-sec><tp:treatment-sec sec-type="diagnosis" id="SECID0EVXBG"><title>Diagnosis.</title><p>General coloration brown to dark brown (Fig. <xref ref-type="fig" rid="F12">12</xref>). Vertex greyish. Antenna yellowish on pedicel and at least basal segments of flagellum. Mesonotum sometimes barely greyish. Wing brownish tinged, stigmal region weakly dark. Cell dm usually closed. Halter dusky yellow. Legs dark brown in female (Fig. <xref ref-type="fig" rid="F12">12B</xref>), tibiae to tarsi mostly yellow in male (Fig. <xref ref-type="fig" rid="F12">12A</xref>). Male terminalia: tergite 9 bearing pair of long membranous lobes at caudal margin. Clasper of gonostylus divided into two arms near base, ventral arm blade-shaped, gradually narrow toward tip, ~ 2× as long as curved stout dorsal arm. Lobe of gonostylus narrower and slightly shorter than clasper, weakly dilated at apical 1/4, with long setae on ventral margin near tip. Interbase with mesal-apical lobe bearing two claws. Female terminalia with cercus slender, upcurved distally. Lateral arm of genital fork pointed and curved posteriorly. Sternite 9 rounded posteriorly, desclerotized medially.</p><fig id="F12" position="float" orientation="portrait"><object-id xmlns:xlink="http://www.w3.org/1999/xlink" content-type="doi" xlink:type="simple">10.3897/zookeys.1132.86022.figure12</object-id><object-id xmlns:xlink="http://www.w3.org/1999/xlink" content-type="arpha" xlink:type="simple">34A48034-2A9A-5589-A46A-E3C943E089A6</object-id><label>Figure 12.</label><caption><p>Habitus of <tp:taxon-name><tp:taxon-name-part taxon-name-part-type="genus" reg="Ormosia">Ormosia</tp:taxon-name-part> (<tp:taxon-name-part taxon-name-part-type="subgenus" reg="Parormosia">Parormosia</tp:taxon-name-part>) <tp:taxon-name-part taxon-name-part-type="species" reg="diversipes">diversipes</tp:taxon-name-part></tp:taxon-name> Alexander, 1919. <bold>A</bold> male <bold>B</bold> female. Scale bar: 2 mm.</p></caption><graphic xmlns:xlink="http://www.w3.org/1999/xlink" xlink:href="zookeys-1132-127_article-86022__-g012.jpg" position="float" orientation="portrait" xlink:type="simple" id="oo_775354.jpg"><uri content-type="original_file" xlink:type="simple">https://binary.pensoft.net/fig/775354</uri></graphic></fig></tp:treatment-sec><tp:treatment-sec sec-type="redescription" id="SECID0EGZBG"><title>Redescription.</title><p><bold>Male.</bold> Body length 3.2–4.5 mm, wing length 3.9–5.5 mm.</p><p><bold><italic>Head</italic></bold>: covered with black setae. Vertex grey to dark grey. Eyes relatively large and widely separated, ~ 4/5 as wide as narrowest point of vertex, ~ 1/2 length of head including rostrum in dorsal view. Rostrum dark brown, ~ 1/2 length of eye in lateral view. Palpus dark brown, 5-segmented, slightly shorter than head, palpomere 1 globular and small, palpomeres 2–5 cylindrical, slenderer in palpomeres 2 and 5. Labellum dark brown. Antenna 16-segmented, 2.5–3× as long as head (Fig. <xref ref-type="fig" rid="F12">12A</xref>); scape dark brown, 1.5× as long as wide; pedicel dusky yellow, roughly globular, 3/4 length of scape; flagellomeres dusky yellow, sometimes darker on distal segments, oval in flagellomere 1 and slender oval on succeeding segments; each flagellomere with one or two verticils, longest one ~ 2× as long as each segment, gradually shorter toward distal segment, sensilla abundant, at most as long as each flagellomere.</p><p><bold><italic>Thorax</italic></bold>: covered with yellow setae, rarely brownish. Pronotum brown to dark brown, often yellowish on lateral side of postpronotum. Mesonotum brown to dark greyish brown, sometimes lighter brown around prescutal pit. Prescutal pit brown to black, oval to long bacilliform, often widened toward outer end. Tuberculate pit distinct, situated at anterior 2/5 between anterior margin of mesonotum and prescutal pit. Pleuron subnitidous, dark brown. Wing (Fig. <xref ref-type="fig" rid="F13">13</xref>) relatively wide, 3.1–3.2× as long as wide; tinged with brown, sometimes weakly yellowish on prearcular region, stigmal region weakly dark; Sc ending at level of R<sub>2</sub> or slightly distal to it; crossvein sc-r distinct, situated between levels of basal 1/3–1/2 of Rs; R<sub>2+3+4</sub> 1/7–1/3 length of R<sub>3</sub>; R<sub>2</sub> situated between fork of R<sub>2+3+4</sub> and length of itself distal to it; M<sub>4</sub> 1–2× as long as M<sub>3+4</sub>; cell dm closed, 0.4–0.7× as long as cell m<sub>1+2</sub>, or sometimes open by atrophy of crossvein m-m; wing margin between tips of CuP and A<sub>1</sub> 2.5–3× as long as that between tips of CuP and CuA; A<sub>1</sub> curved posteriorly near middle. Halter dusky yellow, ~ 3/5 length of thorax (Fig. <xref ref-type="fig" rid="F12">12A</xref>). Legs with coxae to femora dark brown, femora very narrowly pale at bases; tibiae to tarsi yellow to dusky yellow, tips of tibiae and distal segments of tarsi weakly dark (Fig. <xref ref-type="fig" rid="F12">12A</xref>).</p><fig id="F13" position="float" orientation="portrait"><object-id xmlns:xlink="http://www.w3.org/1999/xlink" content-type="doi" xlink:type="simple">10.3897/zookeys.1132.86022.figure13</object-id><object-id xmlns:xlink="http://www.w3.org/1999/xlink" content-type="arpha" xlink:type="simple">AF3A1BE1-4209-53A9-B6DA-CCB61D7D1FEA</object-id><label>Figure 13.</label><caption><p>Wing of <tp:taxon-name><tp:taxon-name-part taxon-name-part-type="genus" reg="Ormosia">Ormosia</tp:taxon-name-part> (<tp:taxon-name-part taxon-name-part-type="subgenus" reg="Parormosia">Parormosia</tp:taxon-name-part>) <tp:taxon-name-part taxon-name-part-type="species" reg="diversipes">diversipes</tp:taxon-name-part></tp:taxon-name> Alexander, 1919. Scale bar: 2 mm.</p></caption><graphic xmlns:xlink="http://www.w3.org/1999/xlink" xlink:href="zookeys-1132-127_article-86022__-g013.jpg" position="float" orientation="portrait" xlink:type="simple" id="oo_775355.jpg"><uri content-type="original_file" xlink:type="simple">https://binary.pensoft.net/fig/775355</uri></graphic></fig><p><bold><italic>Abdomen</italic></bold>: dark brown, densely covered with yellow setae.</p><p><bold><italic>Male terminalia</italic></bold> (Fig. <xref ref-type="fig" rid="F14">14</xref>): Tergite 9 with pair of long and flat, largely membranous lobes at caudal margin, ~ 1/3 length of remainder of tergite 9; tergite 9 slightly longer than wide including caudal lobe (Fig. <xref ref-type="fig" rid="F14">14A</xref>). Sternite 9 slightly and widely convex at posterior margin (Fig. <xref ref-type="fig" rid="F14">14B</xref>). Gonocoxite roundish, slightly shorter than tergite 9, posteroventral margin not produced beyond base of clasper of gonostylus. Gonocoxal apodeme long, connected to each other, forming bridge, central part jointed with anteromedial part of interbase (Fig. <xref ref-type="fig" rid="F14">14D</xref>). Clasper of gonostylus dark, slightly longer than gonocoxite, divided into two arms; dorsal arm short, stout and curved ventrally, rounded at tip, distal 1/2 densely covered with black microscopic setae; ventral arm ~ 2× as long as dorsal arm, blade-shaped, weakly twisted, gradually narrow toward tip, acute at tip (Fig. <xref ref-type="fig" rid="F14">14C</xref>). Lobe of gonostylus slender, narrower, and slightly shorter than clasper, weakly dilated at apical 1/4, with several long setae on ventral margin near tip, obtuse at tip (Fig. <xref ref-type="fig" rid="F14">14C</xref>). Interbase with mesal-apical lobe claw-shaped, curved and directed posterodorsally, bearing smaller spine at middle of outer margin (Fig. <xref ref-type="fig" rid="F14">14D, E</xref>); basal part of each interbase fused and dorsolateral part roundly produced in lateral view (Fig. <xref ref-type="fig" rid="F14">14E</xref>). Paramere wide, shorter than interbase (Fig. <xref ref-type="fig" rid="F14">14E</xref>). Aedeagus slender and cylindrical, extreme tip slightly widened, extending beyond tip of interbase (Fig. <xref ref-type="fig" rid="F14">14D, E</xref>). Aedeagal sheath covering aedeagus except apical part, posterior end ~ 4× as wide as aedeagus at this point (Fig. <xref ref-type="fig" rid="F14">14D</xref>), strongly produced ventrally (Fig. <xref ref-type="fig" rid="F14">14E</xref>). Sperm pump roundish in dorsal view, anterior end situated at level of middle of paramere (Fig. <xref ref-type="fig" rid="F14">14D</xref>). Ejaculatory apodeme developed, dorsoventrally compressed, fan-like plate, ~ 1/2 length of diameter of sperm pump (Fig. <xref ref-type="fig" rid="F14">14D, E</xref>).</p><fig id="F14" position="float" orientation="portrait"><object-id xmlns:xlink="http://www.w3.org/1999/xlink" content-type="doi" xlink:type="simple">10.3897/zookeys.1132.86022.figure14</object-id><object-id xmlns:xlink="http://www.w3.org/1999/xlink" content-type="arpha" xlink:type="simple">EB66B8B5-C51B-578A-9C1D-15D4B205B7E0</object-id><label>Figure 14.</label><caption><p>Male terminalia of <tp:taxon-name><tp:taxon-name-part taxon-name-part-type="genus" reg="Ormosia">Ormosia</tp:taxon-name-part> (<tp:taxon-name-part taxon-name-part-type="subgenus" reg="Parormosia">Parormosia</tp:taxon-name-part>) <tp:taxon-name-part taxon-name-part-type="species" reg="diversipes">diversipes</tp:taxon-name-part></tp:taxon-name> Alexander, 1919 <bold>A</bold> dorsal view <bold>B</bold> sternite 9, ventral view <bold>C</bold> gonostylus, outer surface <bold>D</bold> aedeagal complex, dorsal view (tip of gonocoxal apodeme moved posteriorly and left gonocoxal apodeme omitted) <bold>E</bold> aedeagal complex, lateral view (left = dorsal). Scale bars: 0.1 mm.</p></caption><graphic xmlns:xlink="http://www.w3.org/1999/xlink" xlink:href="zookeys-1132-127_article-86022__-g014.jpg" position="float" orientation="portrait" xlink:type="simple" id="oo_775356.jpg"><uri content-type="original_file" xlink:type="simple">https://binary.pensoft.net/fig/775356</uri></graphic></fig><p><bold>Female.</bold> Body length 3.6–5.0 mm, wing length 4.2–5.9 mm. Generally resembling male (Fig. <xref ref-type="fig" rid="F12">12B</xref>), except antenna shorter, ~ 2× as long as head; flagellomeres often dark brown entirely, with ca. eight verticils on each of basal segments, fewer on each of distal segments, longest one at most 1.5× as long as each segment. Tibiae to tarsi dark brown, concolorous with femora (Fig. <xref ref-type="fig" rid="F12">12B</xref>).</p><p><bold><italic>Female terminalia</italic></bold> (Fig. <xref ref-type="fig" rid="F15">15</xref>): dark brown, cercus turning to amber-color toward tip. Tergites 8 and 9 fused. Cercus slender, upcurved distally, 1.3× longer than tergite 10; hypogynial valve slender, 1.5× as long as sternite 8, gradually narrowed toward tip, basal part ca. as wide as that of cercus, tip ending at level of basal 2/3 of cercus (Fig. <xref ref-type="fig" rid="F15">15A</xref>). Genital frame with genital fork widened posteriorly, anterior part slender; lateral arm of genital fork pointed at tip and curved posteriorly, situated at posterior end of genital fork; sternite 9 rounded posteriorly, middle part desclerotized; three membranous areas present at level of genital opening (Fig. <xref ref-type="fig" rid="F15">15B</xref>). Three spermathecal ducts present, basal parts blackened (Fig. <xref ref-type="fig" rid="F15">15B</xref>). Spermathecae indistinct.</p><fig id="F15" position="float" orientation="portrait"><object-id xmlns:xlink="http://www.w3.org/1999/xlink" content-type="doi" xlink:type="simple">10.3897/zookeys.1132.86022.figure15</object-id><object-id xmlns:xlink="http://www.w3.org/1999/xlink" content-type="arpha" xlink:type="simple">58219DDB-C0DE-5834-92F4-20A1AD71CB2B</object-id><label>Figure 15.</label><caption><p>Female terminalia of <tp:taxon-name><tp:taxon-name-part taxon-name-part-type="genus" reg="Ormosia">Ormosia</tp:taxon-name-part> (<tp:taxon-name-part taxon-name-part-type="subgenus" reg="Parormosia">Parormosia</tp:taxon-name-part>) <tp:taxon-name-part taxon-name-part-type="species" reg="diversipes">diversipes</tp:taxon-name-part></tp:taxon-name> Alexander, 1919 <bold>A</bold> lateral view <bold>B</bold> genital frame, ventral view (left = anterior). Scale bars: 0.1 mm.</p></caption><graphic xmlns:xlink="http://www.w3.org/1999/xlink" xlink:href="zookeys-1132-127_article-86022__-g015.jpg" position="float" orientation="portrait" xlink:type="simple" id="oo_775357.jpg"><uri content-type="original_file" xlink:type="simple">https://binary.pensoft.net/fig/775357</uri></graphic></fig></tp:treatment-sec><tp:treatment-sec sec-type="distribution" id="SECID0EJBAI"><title>Distribution.</title><p>Japan (Honshu, Shikoku, Kyushu) (Fig. <xref ref-type="fig" rid="F5">5C</xref>), Russia (FE), and Kuril Islands.</p></tp:treatment-sec><tp:treatment-sec sec-type="remarks" id="SECID0ETBAI"><title>Remarks.</title><p>This species resembles a Chinese species, <tp:taxon-name><tp:taxon-name-part taxon-name-part-type="genus" reg="Ormosia">Ormosia</tp:taxon-name-part> (<tp:taxon-name-part taxon-name-part-type="subgenus" reg="Parormosia">Parormosia</tp:taxon-name-part>) <tp:taxon-name-part taxon-name-part-type="species" reg="nigripennis">nigripennis</tp:taxon-name-part></tp:taxon-name> Alexander, 1936 (<xref ref-type="bibr" rid="B5">Alexander 1936a</xref>), but this species has two-spined mesal-apical lobe of the interbase (Fig. <xref ref-type="fig" rid="F14">14D, E</xref>), while the latter species has a single pointed lobe on the interbase.</p></tp:treatment-sec><tp:treatment-sec><!--Section generated to contain objects referenced in tp:taxon-treatment.--><fig id="F5" position="float" orientation="portrait"><object-id xmlns:xlink="http://www.w3.org/1999/xlink" content-type="doi" xlink:type="simple">10.3897/zookeys.1132.86022.figure5</object-id><object-id xmlns:xlink="http://www.w3.org/1999/xlink" content-type="arpha" xlink:type="simple">60E3E3B2-FADD-5957-A0FB-B3A2ED718F23</object-id><label>Figure 5.</label><caption><p>Distribution map of Japanese species of <tp:taxon-name><tp:taxon-name-part taxon-name-part-type="genus" reg="Ormosia">Ormosia</tp:taxon-name-part> (<tp:taxon-name-part taxon-name-part-type="subgenus" reg="Oreophila">Oreophila</tp:taxon-name-part>)</tp:taxon-name> and <tp:taxon-name><tp:taxon-name-part taxon-name-part-type="genus" reg="Ormosia">Ormosia</tp:taxon-name-part> (<tp:taxon-name-part taxon-name-part-type="subgenus" reg="Parormosia">Parormosia</tp:taxon-name-part>)</tp:taxon-name>. <bold>A</bold><tp:taxon-name><tp:taxon-name-part taxon-name-part-type="genus" reg="Ormosia">Ormosia</tp:taxon-name-part> (<tp:taxon-name-part taxon-name-part-type="subgenus" reg="Oreophila">Oreophila</tp:taxon-name-part>) <tp:taxon-name-part taxon-name-part-type="species" reg="confluenta">confluenta</tp:taxon-name-part></tp:taxon-name> Alexander, 1922 (red), <tp:taxon-name><tp:taxon-name-part taxon-name-part-type="genus" reg="Ormosia">Ormosia</tp:taxon-name-part> (<tp:taxon-name-part taxon-name-part-type="subgenus" reg="Oreophila">Oreophila</tp:taxon-name-part>) <tp:taxon-name-part taxon-name-part-type="species" reg="komazawai">komazawai</tp:taxon-name-part></tp:taxon-name> Kato &amp; Kolcsár, sp. nov. (blue) <bold>B</bold><tp:taxon-name><tp:taxon-name-part taxon-name-part-type="genus" reg="Ormosia">Ormosia</tp:taxon-name-part> (<tp:taxon-name-part taxon-name-part-type="subgenus" reg="Oreophila">Oreophila</tp:taxon-name-part>) <tp:taxon-name-part taxon-name-part-type="species" reg="sootryeni">sootryeni</tp:taxon-name-part></tp:taxon-name> Lackschewitz, 1935 <bold>C</bold><tp:taxon-name><tp:taxon-name-part taxon-name-part-type="genus" reg="Ormosia">Ormosia</tp:taxon-name-part> (<tp:taxon-name-part taxon-name-part-type="subgenus" reg="Parormosia">Parormosia</tp:taxon-name-part>) <tp:taxon-name-part taxon-name-part-type="species" reg="diversipes">diversipes</tp:taxon-name-part></tp:taxon-name> Alexander, 1919 <bold>D</bold><tp:taxon-name><tp:taxon-name-part taxon-name-part-type="genus" reg="Ormosia">Ormosia</tp:taxon-name-part> (<tp:taxon-name-part taxon-name-part-type="subgenus" reg="Parormosia">Parormosia</tp:taxon-name-part>) <tp:taxon-name-part taxon-name-part-type="species" reg="nippoalpina">nippoalpina</tp:taxon-name-part></tp:taxon-name> Alexander, 1941 (red), <tp:taxon-name><tp:taxon-name-part taxon-name-part-type="genus" reg="Ormosia">Ormosia</tp:taxon-name-part> (<tp:taxon-name-part taxon-name-part-type="subgenus" reg="Parormosia">Parormosia</tp:taxon-name-part>) <tp:taxon-name-part taxon-name-part-type="species" reg="phalara">phalara</tp:taxon-name-part></tp:taxon-name> Kato &amp; Kolcsár, sp. nov. (blue).</p></caption><graphic xmlns:xlink="http://www.w3.org/1999/xlink" xlink:href="zookeys-1132-127_article-86022__-g005.jpg" position="float" orientation="portrait" xlink:type="simple" id="oo_775347.jpg"><uri content-type="original_file" xlink:type="simple">https://binary.pensoft.net/fig/775347</uri></graphic></fig></tp:treatment-sec><ref-list><ref id="B1"><mixed-citation xmlns:xlink="http://www.w3.org/1999/xlink" xlink:type="simple"><person-group><name name-style="western"><surname>Alexander</surname><given-names>CP</given-names></name></person-group> (<year>1919</year>) <article-title>Undescribed species of Japanese crane-flies (<tp:taxon-name><tp:taxon-name-part taxon-name-part-type="family">Tipulidae</tp:taxon-name-part></tp:taxon-name>, <tp:taxon-name><tp:taxon-name-part taxon-name-part-type="order">Diptera</tp:taxon-name-part></tp:taxon-name>).</article-title><source>Annals of the Entomological Society of America</source><volume>12</volume>(<issue>4</issue>): <fpage>327</fpage>–<lpage>348</lpage>. <ext-link xlink:href="10.1093/aesa/12.4.327" ext-link-type="doi" xlink:type="simple">https://doi.org/10.1093/aesa/12.4.327</ext-link></mixed-citation></ref><ref id="B4"><mixed-citation xmlns:xlink="http://www.w3.org/1999/xlink" xlink:type="simple"><person-group><name name-style="western"><surname>Alexander</surname><given-names>CP</given-names></name></person-group> (<year>1930</year>) <article-title>New or little-known <tp:taxon-name><tp:taxon-name-part taxon-name-part-type="family">Tipulidae</tp:taxon-name-part></tp:taxon-name> from eastern Asia (<tp:taxon-name><tp:taxon-name-part taxon-name-part-type="order">Diptera</tp:taxon-name-part></tp:taxon-name>). VII.</article-title><source>Philippine Journal of Science</source><volume>42</volume>: <fpage>507</fpage>–<lpage>535</lpage>.</mixed-citation></ref><ref id="B5"><mixed-citation xmlns:xlink="http://www.w3.org/1999/xlink" xlink:type="simple"><person-group><name name-style="western"><surname>Alexander</surname><given-names>CP</given-names></name></person-group> (<year>1936a</year>) <article-title>New or little-known <tp:taxon-name><tp:taxon-name-part taxon-name-part-type="family">Tipulidae</tp:taxon-name-part></tp:taxon-name> from eastern Asia (<tp:taxon-name><tp:taxon-name-part taxon-name-part-type="order">Diptera</tp:taxon-name-part></tp:taxon-name>). XXX.</article-title><source>Philippine Journal of Science</source><volume>60</volume>: <fpage>165</fpage>–<lpage>204</lpage>.</mixed-citation></ref><ref id="B14"><mixed-citation xmlns:xlink="http://www.w3.org/1999/xlink" xlink:type="simple"><person-group><name name-style="western"><surname>Alexander</surname><given-names>CP</given-names></name></person-group> (<year>1965</year>) <article-title>Undescribed species of crane-flies from the Himalaya mountains (<tp:taxon-name><tp:taxon-name-part taxon-name-part-type="order">Diptera</tp:taxon-name-part></tp:taxon-name>: <tp:taxon-name><tp:taxon-name-part taxon-name-part-type="family">Tipulidae</tp:taxon-name-part></tp:taxon-name>). X.</article-title><source>Journal of the New York Entomological Society</source><volume>73</volume>: <fpage>33</fpage>–<lpage>38</lpage>.</mixed-citation></ref><ref id="B12"><mixed-citation xmlns:xlink="http://www.w3.org/1999/xlink" xlink:type="simple"><person-group><name name-style="western"><surname>Alexander</surname><given-names>CP</given-names></name></person-group> (<year>1953b</year>) <article-title>Records and descriptions of Japanese <tp:taxon-name><tp:taxon-name-part taxon-name-part-type="family">Tipulidae</tp:taxon-name-part></tp:taxon-name> (<tp:taxon-name><tp:taxon-name-part taxon-name-part-type="order">Diptera</tp:taxon-name-part></tp:taxon-name>). Part II. The crane-flies of Shikoku. II.</article-title><source>Philippine Journal of Science</source><volume>82</volume>: <fpage>141</fpage>–<lpage>179</lpage>.</mixed-citation></ref><ref id="B13"><mixed-citation xmlns:xlink="http://www.w3.org/1999/xlink" xlink:type="simple"><person-group><name name-style="western"><surname>Alexander</surname><given-names>CP</given-names></name></person-group> (<year>1954</year>) <article-title>The <tp:taxon-name><tp:taxon-name-part taxon-name-part-type="family">Tipulidae</tp:taxon-name-part></tp:taxon-name> of Mount Ishizuchi and the Omogo Valley, Iyo, Shikoku, Japan. First supplementary list.</article-title><source>Transactions of the Shikoku Entomological Society</source><volume>4</volume>: <fpage>23</fpage>–<lpage>31</lpage>.</mixed-citation></ref><ref id="B38"><mixed-citation xmlns:xlink="http://www.w3.org/1999/xlink" xlink:type="simple"><person-group><name name-style="western"><surname>Savchenko</surname><given-names>EN</given-names></name><name name-style="western"><surname>Krivolutskaya</surname><given-names>GO</given-names></name></person-group> (<year>1976</year>) <source><tp:taxon-name><tp:taxon-name-part taxon-name-part-type="family">Limoniidae</tp:taxon-name-part></tp:taxon-name> of the south Kuril Islands and south Sakhalin.</source><publisher-name>Akademii Nauk Ukrainskoj SSR</publisher-name>, <publisher-loc>Kiev</publisher-loc>, <size units="page">160 pp</size>. [in Russian]</mixed-citation></ref><ref id="B35"><mixed-citation xmlns:xlink="http://www.w3.org/1999/xlink" xlink:type="simple"><person-group><name name-style="western"><surname>Savchenko</surname><given-names>EN</given-names></name></person-group> (<year>1979</year>) <article-title>Supplements and corrections to the limoniid-flies fauna (<tp:taxon-name><tp:taxon-name-part taxon-name-part-type="order">Diptera</tp:taxon-name-part></tp:taxon-name>, <tp:taxon-name><tp:taxon-name-part taxon-name-part-type="family">Limoniidae</tp:taxon-name-part></tp:taxon-name>) of south Kuriles and south Sakhalin.</article-title><source>Vestnik Zoologii</source><volume>1979</volume>(<issue>1</issue>): <fpage>23</fpage>–<lpage>29</lpage>. [in Russian with English summary]</mixed-citation></ref><ref id="B37"><mixed-citation xmlns:xlink="http://www.w3.org/1999/xlink" xlink:type="simple"><person-group><name name-style="western"><surname>Savchenko</surname><given-names>EN</given-names></name></person-group> (<year>1983</year>) <tp:taxon-name><tp:taxon-name-part taxon-name-part-type="family">Limoniidae</tp:taxon-name-part></tp:taxon-name> of South Primorye. Akademiy Nauk Ukrainskoy SSR, I.I. Schmalhausen Institute of Zoology of Academy of Sciences of Ukraine, Naukova Dumka, Kiev, 1–156. [in Russian]</mixed-citation></ref><ref id="B31"><mixed-citation xmlns:xlink="http://www.w3.org/1999/xlink" xlink:type="simple"><person-group><name name-style="western"><surname>Pilipenko</surname><given-names>VE</given-names></name><name name-style="western"><surname>Sidorenko</surname><given-names>VS</given-names></name></person-group> (<year>2006</year>) <article-title>Crane-flies (<tp:taxon-name><tp:taxon-name-part taxon-name-part-type="order">Diptera</tp:taxon-name-part></tp:taxon-name>: <tp:taxon-name><tp:taxon-name-part taxon-name-part-type="family">Pediciidae</tp:taxon-name-part></tp:taxon-name>, <tp:taxon-name><tp:taxon-name-part taxon-name-part-type="family">Limoniidae</tp:taxon-name-part></tp:taxon-name>) of Kedrovaya Pad Nature Reserve.</article-title> In: <person-group><name name-style="western"><surname>Makarchenko</surname><given-names>EA</given-names></name></person-group> (<role>Ed.</role>) <issue-title>The flora and fauna of Kedrovaya Pad Nature Reserve.</issue-title><source>Dalnauka, Vladivostok</source>, <fpage>140</fpage>–<lpage>151</lpage>. [in Russian]</mixed-citation></ref><ref id="B30"><mixed-citation xmlns:xlink="http://www.w3.org/1999/xlink" xlink:type="simple"><person-group><name name-style="western"><surname>Pilipenko</surname><given-names>VE</given-names></name></person-group> (<year>2009</year>) <article-title><tp:taxon-name><tp:taxon-name-part taxon-name-part-type="family">Limoniidae</tp:taxon-name-part></tp:taxon-name>.</article-title> In: <person-group><name name-style="western"><surname>Biologo-pochvennyĭ</surname><given-names>institute</given-names></name></person-group> (<role>Ed.</role>) <issue-title>Insects of Lazovsky Nature Reserve.</issue-title><source>Russian Academy of Science Far Eastern Branch, Institute of Biology and Soil Science, Dalnauka, Vladivostok</source>, <fpage>331</fpage>–<lpage>335</lpage>. [in Russian]</mixed-citation></ref><ref id="B26"><mixed-citation xmlns:xlink="http://www.w3.org/1999/xlink" xlink:type="simple"><person-group><name name-style="western"><surname>Nakamura</surname><given-names>T</given-names></name></person-group> (<year>2014</year>) <article-title>Family <tp:taxon-name><tp:taxon-name-part taxon-name-part-type="family">Limoniidae</tp:taxon-name-part></tp:taxon-name>.</article-title> In: <person-group><name name-style="western"><surname>Nakamura</surname><given-names>T</given-names></name><name name-style="western"><surname>Saigusa</surname><given-names>T</given-names></name><name name-style="western"><surname>Suwa</surname><given-names>M</given-names></name></person-group> (<role>Eds</role>) <issue-title>Catalogue of the Insects of Japan.</issue-title><source>Volume 8 <tp:taxon-name><tp:taxon-name-part taxon-name-part-type="order">Diptera</tp:taxon-name-part></tp:taxon-name> (Part 1 <tp:taxon-name><tp:taxon-name-part taxon-name-part-type="suborder">Nematocera</tp:taxon-name-part></tp:taxon-name> – <tp:taxon-name><tp:taxon-name-part taxon-name-part-type="suborder">Brachycera</tp:taxon-name-part></tp:taxon-name><tp:taxon-name><tp:taxon-name-part taxon-name-part-type="section">Aschiza</tp:taxon-name-part></tp:taxon-name>). Touka Shobo, Fukuoka, Japan</source>, <fpage>9</fpage>–<lpage>53</lpage>.</mixed-citation></ref><ref id="B27"><mixed-citation xmlns:xlink="http://www.w3.org/1999/xlink" xlink:type="simple"><person-group><name name-style="western"><surname>Oosterbroek</surname><given-names>P</given-names></name></person-group> (<year>2022</year>) Catalogue of the Craneflies of the World (<tp:taxon-name><tp:taxon-name-part taxon-name-part-type="order">Diptera</tp:taxon-name-part></tp:taxon-name>, <tp:taxon-name><tp:taxon-name-part taxon-name-part-type="superfamily">Tipuloidea</tp:taxon-name-part></tp:taxon-name>: <tp:taxon-name><tp:taxon-name-part taxon-name-part-type="family">Pediciidae</tp:taxon-name-part></tp:taxon-name>, <tp:taxon-name><tp:taxon-name-part taxon-name-part-type="family">Limoniidae</tp:taxon-name-part></tp:taxon-name>, <tp:taxon-name><tp:taxon-name-part taxon-name-part-type="family">Cylindrotomidae</tp:taxon-name-part></tp:taxon-name>, <tp:taxon-name><tp:taxon-name-part taxon-name-part-type="family">Tipulidae</tp:taxon-name-part></tp:taxon-name>). <ext-link xlink:href="https://ccw.naturalis.nl/index.php" ext-link-type="uri" xlink:type="simple">https://ccw.naturalis.nl/index.php</ext-link> [Accessed on 2022-4-12]</mixed-citation></ref></ref-list></tp:taxon-treatment>
