# Supplementary material for: ﻿Japanese species of Ormosia Rondani (Diptera, Limoniidae): revision of the subgenera Oreophila Lackschewitz and Parormosia Alexander
Source: Zookeys. 2022 Nov 29;1132:127–62. doi: 10.3897/zookeys.1132.86022 (PMC9836624; doi:10.3897/zookeys.1132.86022)
Supplement: XML Treatment for Ormosia (Parormosia) nippoalpina [file zookeys.1132.86022-treatment8.xml]

<!DOCTYPE tp:taxon-treatment
  PUBLIC "-//TaxonX//DTD Taxonomic Treatment Publishing DTD v0 20100105//EN" "tax-treatment-NSO.dtd">
<tp:taxon-treatment xmlns:tp="http://www.plazi.org/taxpub"><tp:treatment-meta><kwd-group><label>Taxon classification</label><kwd>
                <named-content content-type="kingdom">Animalia</named-content>
              </kwd><kwd>
                <named-content content-type="order">Diptera</named-content>
              </kwd><kwd>
                <named-content content-type="family">Limoniidae</named-content>
              </kwd></kwd-group><mixed-citation publication-type="journal"><person-group><name><surname>Kato</surname><given-names>Daichi</given-names></name><name><surname>Watanabe</surname><given-names>Kozo</given-names></name><name><surname>Kolcsár</surname><given-names>Levente-Péter</given-names></name></person-group><article-title>﻿Japanese species of <italic><tp:taxon-name><tp:taxon-name-part taxon-name-part-type="genus" reg="Ormosia">Ormosia</tp:taxon-name-part></tp:taxon-name></italic> Rondani (<tp:taxon-name><tp:taxon-name-part taxon-name-part-type="order">Diptera</tp:taxon-name-part></tp:taxon-name>, <tp:taxon-name><tp:taxon-name-part taxon-name-part-type="family">Limoniidae</tp:taxon-name-part></tp:taxon-name>): revision of the subgenera <italic><tp:taxon-name><tp:taxon-name-part taxon-name-part-type="genus" reg="Oreophila">Oreophila</tp:taxon-name-part></tp:taxon-name></italic> Lackschewitz and <italic><tp:taxon-name><tp:taxon-name-part taxon-name-part-type="genus" reg="Parormosia">Parormosia</tp:taxon-name-part></tp:taxon-name></italic> Alexander</article-title><source>Zookeys</source><day>29</day><month>11</month><year>2022</year><volume>1132</volume><fpage>127</fpage><lpage>162</lpage><pub-id pub-id-type="doi">10.3897/zookeys.1132.86022</pub-id></mixed-citation></tp:treatment-meta><tp:nomenclature><label>﻿</label><tp:taxon-name><object-id xmlns:xlink="http://www.w3.org/1999/xlink" content-type="arpha" xlink:type="simple">B124AF68-C943-5EC4-889F-B37D580B634B</object-id><tp:taxon-name-part taxon-name-part-type="genus" reg="Ormosia">Ormosia</tp:taxon-name-part> (<tp:taxon-name-part taxon-name-part-type="subgenus" reg="Parormosia">Parormosia</tp:taxon-name-part>) <tp:taxon-name-part taxon-name-part-type="species" reg="nippoalpina">nippoalpina</tp:taxon-name-part></tp:taxon-name><tp:taxon-authority>Alexander, 1941</tp:taxon-authority><xref ref-type="fig" rid="F5">Figs 5D</xref><xref ref-type="fig" rid="F8">, 8B</xref><xref ref-type="fig" rid="F16">, 16</xref><xref ref-type="fig" rid="F17">, 17</xref><xref ref-type="fig" rid="F18">, 18</xref><tp:nomenclature-citation-list><tp:nomenclature-citation><tp:taxon-name><tp:taxon-name-part taxon-name-part-type="genus" reg="Ormosia">Ormosia</tp:taxon-name-part> (<tp:taxon-name-part taxon-name-part-type="subgenus" reg="Ormosia">Ormosia</tp:taxon-name-part>) <tp:taxon-name-part taxon-name-part-type="species" reg="nippoalpina">nippoalpina</tp:taxon-name-part></tp:taxon-name><comment>in <xref ref-type="bibr" rid="B10">Alexander 1941</xref>: 63: original description (type locality: Japan, Honshu, Nagano, Kamikochi).</comment></tp:nomenclature-citation><tp:nomenclature-citation><tp:taxon-name><tp:taxon-name-part taxon-name-part-type="genus" reg="Ormosia">Ormosia</tp:taxon-name-part> (<tp:taxon-name-part taxon-name-part-type="subgenus" reg="Parormosia">Parormosia</tp:taxon-name-part>) <tp:taxon-name-part taxon-name-part-type="species" reg="nippoalpina">nippoalpina</tp:taxon-name-part></tp:taxon-name><comment>in <xref ref-type="bibr" rid="B35">Savchenko 1979</xref>: 27: faunistic records; <xref ref-type="bibr" rid="B26">Nakamura 2014</xref>: 33: distribution; <xref ref-type="bibr" rid="B27">Oosterbroek 2022</xref>: distribution.</comment></tp:nomenclature-citation></tp:nomenclature-citation-list></tp:nomenclature><tp:treatment-sec sec-type="type material" id="SECID0E5FAI"><title>Type material examined.</title><p><bold><italic>Holotype</italic>.</bold> Japan • ♂; Honshu, Kamikochi, alt. 5000 feet; 23 Jun. 1939; E. Suenson leg.; <named-content xmlns:xlink="http://www.w3.org/1999/xlink" content-type="dwc:institutional_code" xlink:title="National Museum of Natural History, Smithsonian Institution, Washington, D.C., USA" xlink:href="http://grbio.org/institution/smithsonian-institution-national-museum-natural-history-0" xlink:type="simple">USNM</named-content>.</p><p><bold><italic>Paratype</italic>.</bold> Japan • 1 ♀; same locality and date as holotype; <named-content xmlns:xlink="http://www.w3.org/1999/xlink" content-type="dwc:institutional_code" xlink:title="National Museum of Natural History, Smithsonian Institution, Washington, D.C., USA" xlink:href="http://grbio.org/institution/smithsonian-institution-national-museum-natural-history-0" xlink:type="simple">USNM</named-content>.</p></tp:treatment-sec><tp:treatment-sec sec-type="type material" id="SECID0E1GAI"><title>Non-type material examined.</title><p>Japan • 1 ♂; Honshu, Aomori, Nishimeya-mura, Kawaratai, Ôkawa-rindô Path; <named-content xmlns:xlink="http://www.w3.org/1999/xlink" content-type="dwc:verbatimCoordinates" xlink:type="simple"><named-content content-type="geo-json" specific-use="{&#34;type&#34;:&#34;Point&#34;,&#34;coordinates&#34;:[140.204050,40.500620]}" id="NCID0EDHAI" xlink:type="simple">40.50062°N, 140.20405°E</named-content></named-content>; alt. 300 m; 13 May 2014. • 1 ♂; same locality; 20 May 2014; D. Kato leg.; <named-content xmlns:xlink="http://www.w3.org/1999/xlink" content-type="dwc:institutional_code" xlink:title="Biosystematics Laboratory, Kyushu University, Japan" xlink:href="http://grbio.org/institution/kyushu-university" xlink:type="simple">BLKU</named-content>. • 1 ♀; Niigta, Itoigawa-shi, Ôtokoro, near Udo-gawa River; alt. 1128 m; <named-content xmlns:xlink="http://www.w3.org/1999/xlink" content-type="dwc:verbatimCoordinates" xlink:type="simple"><named-content content-type="geo-json" specific-use="{&#34;type&#34;:&#34;Point&#34;,&#34;coordinates&#34;:[137.822520,36.841980]}" id="NCID0EQHAI" xlink:type="simple">36.84198°N, 137.82252°E</named-content></named-content>; 14 June 2022; L.-P. Kolcsár leg.; <abbrev xmlns:xlink="http://www.w3.org/1999/xlink" xlink:title="Private collection of Levente-Péter Kolcsár" id="ABBRID0EVHAI" xlink:type="simple">CKLP</abbrev>.</p></tp:treatment-sec><tp:treatment-sec sec-type="diagnosis" id="SECID0EZHAI"><title>Diagnosis.</title><p>General coloration brown to dark brown (Fig. <xref ref-type="fig" rid="F8">8B</xref>). Vertex greyish. Antenna brown to dark brown. Mesonotum subnitidous. Wing brownish tinged, stigmal region barely dark. Cell dm open. Halter dusky yellow. Legs mostly dark brown, yellowish on trochanters and bases of femora. Male terminalia: tergite 9 bearing pair of large triangular lobes at caudal margin. Clasper of gonostylus divided into two arms; ventral arm ~ 1.5× as long as curved stout dorsal arm, roughly blade-shaped, wide at middle and narrow on distal part. Lobe of gonostylus flattened, slightly shorter than clasper, gradually widened distally, widest part ~ 1/3 length of lobe of gonostylus, pointed at apicodorsal corner, distal margin with several long setae. Interbases fused medially into large roundish plate, pointed at tip, mesal-apical lobe absent. Female terminalia with cercus relatively slender, upcurved distally. Lateral arm of genital fork pointed and curved posteriorly. Sternite 9 subacute at posterior end.</p></tp:treatment-sec><tp:treatment-sec sec-type="redescription" id="SECID0EDIAI"><title>Redescription.</title><p><bold>Male.</bold> Body length 3.3–4.0 mm, wing length 4.8–5.8 mm.</p><p><bold><italic>Head</italic></bold>: covered with yellow and black setae. Vertex grey to dark grey. Eyes relatively large and widely separated, ~ 3/4 as wide as narrowest point of vertex, ~ 1/2 length of head including rostrum in dorsal view. Rostrum dark brown, ~ 1/2 length of eye in lateral view. Palpus dark brown, 5-segmented, slightly shorter than head, palpomere 1 globular and small, palpomeres 2–5 cylindrical, slenderer in palpomeres 2 and 5. Labellum dark brown. Antenna 16-segmented, 2.5× as long as head; scape dark brown, 2× as long as wide; pedicel brown, roughly globular, 3/4 length of scape; flagellomeres brown, subglobular on basal segments, longer oval on distal segments; each flagellomere with two verticils, longest one ~ 2× as long as each segment, gradually shorter toward distal segment, sensilla abundant, at most 1/3 as long as each flagellomere.</p><p><bold><italic>Thorax</italic></bold>: covered with yellow setae. Pronotum dark brown, yellowish on postpronotum. Mesonotum subnitidous, brown to dark brown, with small yellowish area just above lateral end of postpronotum. Prescutal pit dark brown, oval to long bacilliform. Tuberculate pit distinct, situated at anterior 1/3 to 1/2 between anterior margin of mesonotum and prescutal pit. Pleuron subnitidous, dark brown, weakly yellowish on dorsal part of anepisternum. Wing (Fig. <xref ref-type="fig" rid="F16">16</xref>) tinged with brown, prearcular region more yellowish, stigmal region barely dark; 3.3–3.4× as long as wide; Sc ending at level of R<sub>2</sub> or slightly distal to it; crossvein sc-r distinct, situated between levels of basal 1/5–2/5 of Rs; R<sub>2+3+4</sub> 1/9–1/6 length of R<sub>3</sub>; R<sub>2</sub> situated between 1/3–1× lengths of itself distal to fork of R<sub>2+3+4</sub>; M<sub>4</sub> 3.5–10× as long as M<sub>3+4</sub>; cell dm open by atrophy of crossvein m-m; wing margin between tips of CuP and A<sub>1</sub> 2–2.5× as long as that between tips of CuP and CuA; A<sub>1</sub> curved posteriorly near middle. Halter yellow, slightly brownish at base, ~ 3/5 length of thorax. Legs with coxae dark brown; trochanters yellow to dusky yellow; femora to tarsi dark brown, basal parts of femora yellowish toward bases (Fig. <xref ref-type="fig" rid="F8">8B</xref>).</p><fig id="F16" position="float" orientation="portrait"><object-id xmlns:xlink="http://www.w3.org/1999/xlink" content-type="doi" xlink:type="simple">10.3897/zookeys.1132.86022.figure16</object-id><object-id xmlns:xlink="http://www.w3.org/1999/xlink" content-type="arpha" xlink:type="simple">01B9B07C-C2BF-5FBE-8079-3953C10EC0D5</object-id><label>Figure 16.</label><caption><p>Wing of <tp:taxon-name><tp:taxon-name-part taxon-name-part-type="genus" reg="Ormosia">Ormosia</tp:taxon-name-part> (<tp:taxon-name-part taxon-name-part-type="subgenus" reg="Parormosia">Parormosia</tp:taxon-name-part>) <tp:taxon-name-part taxon-name-part-type="species" reg="nippoalpina">nippoalpina</tp:taxon-name-part></tp:taxon-name> Alexander, 1941. Scale bar: 2 mm.</p></caption><graphic xmlns:xlink="http://www.w3.org/1999/xlink" xlink:href="zookeys-1132-127_article-86022__-g016.jpg" position="float" orientation="portrait" xlink:type="simple" id="oo_775358.jpg"><uri content-type="original_file" xlink:type="simple">https://binary.pensoft.net/fig/775358</uri></graphic></fig><p><bold><italic>Abdomen</italic></bold>: dark brown, densely covered with yellow setae.</p><p><bold><italic>Male terminalia</italic></bold> (Fig. <xref ref-type="fig" rid="F17">17</xref>): Tergite 9 with pair of large triangular lobes at caudal margin, ~ 1/2 length of remainder of tergite 9; tergite 9 including caudal lobe slightly wider than long (Fig. <xref ref-type="fig" rid="F17">17A</xref>). Sternite 9 slightly and widely convex at posterior margin, anterior corner distinctly produced anteriorly (Fig. <xref ref-type="fig" rid="F17">17B</xref>). Gonocoxite roundish, slightly longer than tergite 9, posteroventral margin not produced beyond base of clasper of gonostylus (Fig. <xref ref-type="fig" rid="F17">17A</xref>). Gonocoxal apodeme short, connected to anterolateral part of interbase (Fig. <xref ref-type="fig" rid="F17">17D</xref>). Clasper of gonostylus dark, slightly longer than gonocoxite, divided into two arms; dorsal arm stout and curved ventrally in apical view (Fig. <xref ref-type="fig" rid="F17">17C</xref>), rounded at tip, tip directed distally (Fig. <xref ref-type="fig" rid="F17">17A</xref>), distal part densely covered with black microscopic setae; ventral arm ~ 1.5× as long as dorsal arm, roughly blade-shaped, wide at middle and narrow on distal part, acute at tip (Fig. <xref ref-type="fig" rid="F17">17C</xref>). Lobe of gonostylus flattened, slightly shorter than clasper, gradually broadened distally, widest part ~ 1/3 length of lobe of gonostylus, dorsal-apical corner pointed and ventral-apical margin rounded, distal margin with several long setae (Fig. <xref ref-type="fig" rid="F17">17C</xref>). Interbases fused medially into large roundish plate, almost straight at anterior margin and pointed at posterior margin, basal 1/4 constricted; mesal-apical lobe absent (Fig. <xref ref-type="fig" rid="F17">17A, D</xref>). Paramere narrow rod-shaped, shorter than interbase (Fig. <xref ref-type="fig" rid="F17">17D, E</xref>). Aedeagus slender and cylindrical, extreme tip bent dorsally and widened, situated at level of tip of interbase (Fig. <xref ref-type="fig" rid="F17">17E</xref>). Aedeagal sheath covering basal 2/3 of aedeagus, not distinctly broadened (Fig. <xref ref-type="fig" rid="F17">17E</xref>). Sperm pump roundish in dorsal view, anterior end situated at level of middle of paramere (Fig. <xref ref-type="fig" rid="F17">17D</xref>). Ejaculatory apodeme weakly developed (Fig. <xref ref-type="fig" rid="F17">17E</xref>).</p><fig id="F17" position="float" orientation="portrait"><object-id xmlns:xlink="http://www.w3.org/1999/xlink" content-type="doi" xlink:type="simple">10.3897/zookeys.1132.86022.figure17</object-id><object-id xmlns:xlink="http://www.w3.org/1999/xlink" content-type="arpha" xlink:type="simple">4B93B9EF-9532-5117-B72F-7322DD9C7A9E</object-id><label>Figure 17.</label><caption><p>Male terminalia of <tp:taxon-name><tp:taxon-name-part taxon-name-part-type="genus" reg="Ormosia">Ormosia</tp:taxon-name-part> (<tp:taxon-name-part taxon-name-part-type="subgenus" reg="Parormosia">Parormosia</tp:taxon-name-part>) <tp:taxon-name-part taxon-name-part-type="species" reg="nippoalpina">nippoalpina</tp:taxon-name-part></tp:taxon-name> Alexander, 1941 <bold>A</bold> dorsal view <bold>B</bold> sternite 9, ventral view <bold>C</bold> gonostylus, outer surface <bold>D</bold> aedeagal complex, dorsal view <bold>E</bold> aedeagal complex, lateral view (left = dorsal). Scale bars: 0.1 mm.</p></caption><graphic xmlns:xlink="http://www.w3.org/1999/xlink" xlink:href="zookeys-1132-127_article-86022__-g017.jpg" position="float" orientation="portrait" xlink:type="simple" id="oo_775359.jpg"><uri content-type="original_file" xlink:type="simple">https://binary.pensoft.net/fig/775359</uri></graphic></fig><p><bold>Female.</bold> Body length 5.0–5.2 mm, wing length 5.7–6.0 mm. Generally resembling male.</p><p><bold><italic>Female terminalia</italic></bold> (Fig. <xref ref-type="fig" rid="F18">18</xref>): dark brown, cercus amber-color. Tergites 8 and 9 fused. Cercus relatively slender, upcurved distally, 1.3× longer than tergite 10; hypogynial valve 1.8× as long as sternite 8, gradually narrowed toward tip, basal part 1.3× as wide as that of cercus, tip ending at level of basal 2/3 of cercus (Fig. <xref ref-type="fig" rid="F18">18A</xref>). Genital frame with genital fork gradually widened toward anterior and posterior ends, narrowest at anterior 1/4, lateral margin of posterior end produced into small lobe; lateral arm of genital fork pointed at tip and curved posteriorly, situated at posterior end of genital fork; sternite 9 relatively long, subacute at tip; one large membranous area present posterior to genital opening (Fig. <xref ref-type="fig" rid="F18">18B</xref>). Three spermathecal ducts present (Fig. <xref ref-type="fig" rid="F18">18B</xref>). Spermathecae indistinct.</p><fig id="F18" position="float" orientation="portrait"><object-id xmlns:xlink="http://www.w3.org/1999/xlink" content-type="doi" xlink:type="simple">10.3897/zookeys.1132.86022.figure18</object-id><object-id xmlns:xlink="http://www.w3.org/1999/xlink" content-type="arpha" xlink:type="simple">1B3EFDA8-58E2-511D-BA6F-5BA4D7AF3F12</object-id><label>Figure 18.</label><caption><p>Female terminalia of <tp:taxon-name><tp:taxon-name-part taxon-name-part-type="genus" reg="Ormosia">Ormosia</tp:taxon-name-part> (<tp:taxon-name-part taxon-name-part-type="subgenus" reg="Parormosia">Parormosia</tp:taxon-name-part>) <tp:taxon-name-part taxon-name-part-type="species" reg="nippoalpina">nippoalpina</tp:taxon-name-part></tp:taxon-name> Alexander, 1941 <bold>A</bold> lateral view <bold>B</bold> genital frame, ventral view (left = anterior). Scale bars: 0.1 mm.</p></caption><graphic xmlns:xlink="http://www.w3.org/1999/xlink" xlink:href="zookeys-1132-127_article-86022__-g018.jpg" position="float" orientation="portrait" xlink:type="simple" id="oo_775360.jpg"><uri content-type="original_file" xlink:type="simple">https://binary.pensoft.net/fig/775360</uri></graphic></fig></tp:treatment-sec><tp:treatment-sec sec-type="distribution" id="SECID0EXPAI"><title>Distribution.</title><p>Japan (Honshu) (Fig. <xref ref-type="fig" rid="F5">5D</xref>) and Russia (FE).</p></tp:treatment-sec><tp:treatment-sec sec-type="remarks" id="SECID0EBQAI"><title>Remarks.</title><p>This species is similar to a Nearctic species, <tp:taxon-name><tp:taxon-name-part taxon-name-part-type="genus" reg="Ormosia">Ormosia</tp:taxon-name-part> (<tp:taxon-name-part taxon-name-part-type="subgenus" reg="Parormosia">Parormosia</tp:taxon-name-part>) <tp:taxon-name-part taxon-name-part-type="species" reg="divergens">divergens</tp:taxon-name-part></tp:taxon-name> (Coquillett, 1905) (<xref ref-type="bibr" rid="B18">Coquillett 1905</xref>), but is differentiated from it by the following characters: clasper of gonostylus without lobe at fork into dorsal and ventral arms (Fig. <xref ref-type="fig" rid="F17">17C</xref>) (with roundish lobe at fork in <tp:taxon-name><tp:taxon-name-part taxon-name-part-type="genus" reg="Ormosia">Ormosia</tp:taxon-name-part> (<tp:taxon-name-part taxon-name-part-type="subgenus" reg="Parormosia">Parormosia</tp:taxon-name-part>) <tp:taxon-name-part taxon-name-part-type="species" reg="divergens">divergens</tp:taxon-name-part></tp:taxon-name>); lobe of gonostylus with short pointed projection at dorsal-apical edge, width of lobe of gonostylus at this point ~ 1/3 length of lobe of gonostylus (dorsal-apical pointed projection long, width of lobe of gonostylus at this point ca. as long as lobe of gonostylus in in <tp:taxon-name><tp:taxon-name-part taxon-name-part-type="genus" reg="Ormosia">Ormosia</tp:taxon-name-part> (<tp:taxon-name-part taxon-name-part-type="subgenus" reg="Parormosia">Parormosia</tp:taxon-name-part>) <tp:taxon-name-part taxon-name-part-type="species" reg="divergens">divergens</tp:taxon-name-part></tp:taxon-name>).</p></tp:treatment-sec><tp:treatment-sec><!--Section generated to contain objects referenced in tp:taxon-treatment.--><fig id="F5" position="float" orientation="portrait"><object-id xmlns:xlink="http://www.w3.org/1999/xlink" content-type="doi" xlink:type="simple">10.3897/zookeys.1132.86022.figure5</object-id><object-id xmlns:xlink="http://www.w3.org/1999/xlink" content-type="arpha" xlink:type="simple">60E3E3B2-FADD-5957-A0FB-B3A2ED718F23</object-id><label>Figure 5.</label><caption><p>Distribution map of Japanese species of <tp:taxon-name><tp:taxon-name-part taxon-name-part-type="genus" reg="Ormosia">Ormosia</tp:taxon-name-part> (<tp:taxon-name-part taxon-name-part-type="subgenus" reg="Oreophila">Oreophila</tp:taxon-name-part>)</tp:taxon-name> and <tp:taxon-name><tp:taxon-name-part taxon-name-part-type="genus" reg="Ormosia">Ormosia</tp:taxon-name-part> (<tp:taxon-name-part taxon-name-part-type="subgenus" reg="Parormosia">Parormosia</tp:taxon-name-part>)</tp:taxon-name>. <bold>A</bold><tp:taxon-name><tp:taxon-name-part taxon-name-part-type="genus" reg="Ormosia">Ormosia</tp:taxon-name-part> (<tp:taxon-name-part taxon-name-part-type="subgenus" reg="Oreophila">Oreophila</tp:taxon-name-part>) <tp:taxon-name-part taxon-name-part-type="species" reg="confluenta">confluenta</tp:taxon-name-part></tp:taxon-name> Alexander, 1922 (red), <tp:taxon-name><tp:taxon-name-part taxon-name-part-type="genus" reg="Ormosia">Ormosia</tp:taxon-name-part> (<tp:taxon-name-part taxon-name-part-type="subgenus" reg="Oreophila">Oreophila</tp:taxon-name-part>) <tp:taxon-name-part taxon-name-part-type="species" reg="komazawai">komazawai</tp:taxon-name-part></tp:taxon-name> Kato &amp; Kolcsár, sp. nov. (blue) <bold>B</bold><tp:taxon-name><tp:taxon-name-part taxon-name-part-type="genus" reg="Ormosia">Ormosia</tp:taxon-name-part> (<tp:taxon-name-part taxon-name-part-type="subgenus" reg="Oreophila">Oreophila</tp:taxon-name-part>) <tp:taxon-name-part taxon-name-part-type="species" reg="sootryeni">sootryeni</tp:taxon-name-part></tp:taxon-name> Lackschewitz, 1935 <bold>C</bold><tp:taxon-name><tp:taxon-name-part taxon-name-part-type="genus" reg="Ormosia">Ormosia</tp:taxon-name-part> (<tp:taxon-name-part taxon-name-part-type="subgenus" reg="Parormosia">Parormosia</tp:taxon-name-part>) <tp:taxon-name-part taxon-name-part-type="species" reg="diversipes">diversipes</tp:taxon-name-part></tp:taxon-name> Alexander, 1919 <bold>D</bold><tp:taxon-name><tp:taxon-name-part taxon-name-part-type="genus" reg="Ormosia">Ormosia</tp:taxon-name-part> (<tp:taxon-name-part taxon-name-part-type="subgenus" reg="Parormosia">Parormosia</tp:taxon-name-part>) <tp:taxon-name-part taxon-name-part-type="species" reg="nippoalpina">nippoalpina</tp:taxon-name-part></tp:taxon-name> Alexander, 1941 (red), <tp:taxon-name><tp:taxon-name-part taxon-name-part-type="genus" reg="Ormosia">Ormosia</tp:taxon-name-part> (<tp:taxon-name-part taxon-name-part-type="subgenus" reg="Parormosia">Parormosia</tp:taxon-name-part>) <tp:taxon-name-part taxon-name-part-type="species" reg="phalara">phalara</tp:taxon-name-part></tp:taxon-name> Kato &amp; Kolcsár, sp. nov. (blue).</p></caption><graphic xmlns:xlink="http://www.w3.org/1999/xlink" xlink:href="zookeys-1132-127_article-86022__-g005.jpg" position="float" orientation="portrait" xlink:type="simple" id="oo_775347.jpg"><uri content-type="original_file" xlink:type="simple">https://binary.pensoft.net/fig/775347</uri></graphic></fig><fig id="F8" position="float" orientation="portrait"><object-id xmlns:xlink="http://www.w3.org/1999/xlink" content-type="doi" xlink:type="simple">10.3897/zookeys.1132.86022.figure8</object-id><object-id xmlns:xlink="http://www.w3.org/1999/xlink" content-type="arpha" xlink:type="simple">D21793FD-EBC6-5588-8D5F-137C999C4637</object-id><label>Figure 8.</label><caption><p>Habitus of male <bold>A</bold><tp:taxon-name><tp:taxon-name-part taxon-name-part-type="genus" reg="Ormosia">Ormosia</tp:taxon-name-part> (<tp:taxon-name-part taxon-name-part-type="subgenus" reg="Oreophila">Oreophila</tp:taxon-name-part>) <tp:taxon-name-part taxon-name-part-type="species" reg="sootryeni">sootryeni</tp:taxon-name-part></tp:taxon-name> Lackschewitz, 1935 <bold>B</bold><tp:taxon-name><tp:taxon-name-part taxon-name-part-type="genus" reg="Ormosia">Ormosia</tp:taxon-name-part> (<tp:taxon-name-part taxon-name-part-type="subgenus" reg="Parormosia">Parormosia</tp:taxon-name-part>) <tp:taxon-name-part taxon-name-part-type="species" reg="nippoalpina">nippoalpina</tp:taxon-name-part></tp:taxon-name> Alexander, 1941. Scale bars: 2 mm.</p></caption><graphic xmlns:xlink="http://www.w3.org/1999/xlink" xlink:href="zookeys-1132-127_article-86022__-g008.jpg" position="float" orientation="portrait" xlink:type="simple" id="oo_775350.jpg"><uri content-type="original_file" xlink:type="simple">https://binary.pensoft.net/fig/775350</uri></graphic></fig></tp:treatment-sec><ref-list><ref id="B10"><mixed-citation xmlns:xlink="http://www.w3.org/1999/xlink" xlink:type="simple"><person-group><name name-style="western"><surname>Alexander</surname><given-names>CP</given-names></name></person-group> (<year>1941</year>) <article-title>New or little-known <tp:taxon-name><tp:taxon-name-part taxon-name-part-type="family">Tipulidae</tp:taxon-name-part></tp:taxon-name> from eastern Asia (<tp:taxon-name><tp:taxon-name-part taxon-name-part-type="order">Diptera</tp:taxon-name-part></tp:taxon-name>). XLIV.</article-title><source>Philippine Journal of Science</source><volume>76</volume>: <fpage>27</fpage>–<lpage>66</lpage>.</mixed-citation></ref><ref id="B35"><mixed-citation xmlns:xlink="http://www.w3.org/1999/xlink" xlink:type="simple"><person-group><name name-style="western"><surname>Savchenko</surname><given-names>EN</given-names></name></person-group> (<year>1979</year>) <article-title>Supplements and corrections to the limoniid-flies fauna (<tp:taxon-name><tp:taxon-name-part taxon-name-part-type="order">Diptera</tp:taxon-name-part></tp:taxon-name>, <tp:taxon-name><tp:taxon-name-part taxon-name-part-type="family">Limoniidae</tp:taxon-name-part></tp:taxon-name>) of south Kuriles and south Sakhalin.</article-title><source>Vestnik Zoologii</source><volume>1979</volume>(<issue>1</issue>): <fpage>23</fpage>–<lpage>29</lpage>. [in Russian with English summary]</mixed-citation></ref><ref id="B26"><mixed-citation xmlns:xlink="http://www.w3.org/1999/xlink" xlink:type="simple"><person-group><name name-style="western"><surname>Nakamura</surname><given-names>T</given-names></name></person-group> (<year>2014</year>) <article-title>Family <tp:taxon-name><tp:taxon-name-part taxon-name-part-type="family">Limoniidae</tp:taxon-name-part></tp:taxon-name>.</article-title> In: <person-group><name name-style="western"><surname>Nakamura</surname><given-names>T</given-names></name><name name-style="western"><surname>Saigusa</surname><given-names>T</given-names></name><name name-style="western"><surname>Suwa</surname><given-names>M</given-names></name></person-group> (<role>Eds</role>) <issue-title>Catalogue of the Insects of Japan.</issue-title><source>Volume 8 <tp:taxon-name><tp:taxon-name-part taxon-name-part-type="order">Diptera</tp:taxon-name-part></tp:taxon-name> (Part 1 <tp:taxon-name><tp:taxon-name-part taxon-name-part-type="suborder">Nematocera</tp:taxon-name-part></tp:taxon-name> – <tp:taxon-name><tp:taxon-name-part taxon-name-part-type="suborder">Brachycera</tp:taxon-name-part></tp:taxon-name><tp:taxon-name><tp:taxon-name-part taxon-name-part-type="section">Aschiza</tp:taxon-name-part></tp:taxon-name>). Touka Shobo, Fukuoka, Japan</source>, <fpage>9</fpage>–<lpage>53</lpage>.</mixed-citation></ref><ref id="B27"><mixed-citation xmlns:xlink="http://www.w3.org/1999/xlink" xlink:type="simple"><person-group><name name-style="western"><surname>Oosterbroek</surname><given-names>P</given-names></name></person-group> (<year>2022</year>) Catalogue of the Craneflies of the World (<tp:taxon-name><tp:taxon-name-part taxon-name-part-type="order">Diptera</tp:taxon-name-part></tp:taxon-name>, <tp:taxon-name><tp:taxon-name-part taxon-name-part-type="superfamily">Tipuloidea</tp:taxon-name-part></tp:taxon-name>: <tp:taxon-name><tp:taxon-name-part taxon-name-part-type="family">Pediciidae</tp:taxon-name-part></tp:taxon-name>, <tp:taxon-name><tp:taxon-name-part taxon-name-part-type="family">Limoniidae</tp:taxon-name-part></tp:taxon-name>, <tp:taxon-name><tp:taxon-name-part taxon-name-part-type="family">Cylindrotomidae</tp:taxon-name-part></tp:taxon-name>, <tp:taxon-name><tp:taxon-name-part taxon-name-part-type="family">Tipulidae</tp:taxon-name-part></tp:taxon-name>). <ext-link xlink:href="https://ccw.naturalis.nl/index.php" ext-link-type="uri" xlink:type="simple">https://ccw.naturalis.nl/index.php</ext-link> [Accessed on 2022-4-12]</mixed-citation></ref><ref id="B18"><mixed-citation xmlns:xlink="http://www.w3.org/1999/xlink" xlink:type="simple"><person-group><name name-style="western"><surname>Coquillett</surname><given-names>DW</given-names></name></person-group> (<year>1905</year>) <article-title>New nematocerous <tp:taxon-name><tp:taxon-name-part taxon-name-part-type="order">Diptera</tp:taxon-name-part></tp:taxon-name> from North America.</article-title><source>Journal of the New York Entomological Society</source><volume>13</volume>: <fpage>56</fpage>–<lpage>69</lpage>.</mixed-citation></ref></ref-list></tp:taxon-treatment>
