# Supplementary material for: ﻿Japanese species of Ormosia Rondani (Diptera, Limoniidae): revision of the subgenera Oreophila Lackschewitz and Parormosia Alexander
Source: Zookeys. 2022 Nov 29;1132:127–62. doi: 10.3897/zookeys.1132.86022 (PMC9836624; doi:10.3897/zookeys.1132.86022)
Supplement: XML Treatment for Ormosia (Parormosia) phalara [file zookeys.1132.86022-treatment9.xml]

<!DOCTYPE tp:taxon-treatment
  PUBLIC "-//TaxonX//DTD Taxonomic Treatment Publishing DTD v0 20100105//EN" "tax-treatment-NSO.dtd">
<tp:taxon-treatment xmlns:tp="http://www.plazi.org/taxpub"><tp:treatment-meta><kwd-group><label>Taxon classification</label><kwd>
                <named-content content-type="kingdom">Animalia</named-content>
              </kwd><kwd>
                <named-content content-type="order">Diptera</named-content>
              </kwd><kwd>
                <named-content content-type="family">Limoniidae</named-content>
              </kwd></kwd-group><mixed-citation publication-type="journal"><person-group><name><surname>Kato</surname><given-names>Daichi</given-names></name><name><surname>Watanabe</surname><given-names>Kozo</given-names></name><name><surname>Kolcsár</surname><given-names>Levente-Péter</given-names></name></person-group><article-title>﻿Japanese species of <italic><tp:taxon-name><tp:taxon-name-part taxon-name-part-type="genus" reg="Ormosia">Ormosia</tp:taxon-name-part></tp:taxon-name></italic> Rondani (<tp:taxon-name><tp:taxon-name-part taxon-name-part-type="order">Diptera</tp:taxon-name-part></tp:taxon-name>, <tp:taxon-name><tp:taxon-name-part taxon-name-part-type="family">Limoniidae</tp:taxon-name-part></tp:taxon-name>): revision of the subgenera <italic><tp:taxon-name><tp:taxon-name-part taxon-name-part-type="genus" reg="Oreophila">Oreophila</tp:taxon-name-part></tp:taxon-name></italic> Lackschewitz and <italic><tp:taxon-name><tp:taxon-name-part taxon-name-part-type="genus" reg="Parormosia">Parormosia</tp:taxon-name-part></tp:taxon-name></italic> Alexander</article-title><source>Zookeys</source><day>29</day><month>11</month><year>2022</year><volume>1132</volume><fpage>127</fpage><lpage>162</lpage><pub-id pub-id-type="doi">10.3897/zookeys.1132.86022</pub-id></mixed-citation></tp:treatment-meta><tp:nomenclature><label>﻿</label><tp:taxon-name><object-id xmlns:xlink="http://www.w3.org/1999/xlink" content-type="arpha" xlink:type="simple">CB9BD808-1351-5D18-97E6-B3A267CEE553</object-id><tp:taxon-name-part taxon-name-part-type="genus" reg="Ormosia">Ormosia</tp:taxon-name-part> (<tp:taxon-name-part taxon-name-part-type="subgenus" reg="Parormosia">Parormosia</tp:taxon-name-part>) <tp:taxon-name-part taxon-name-part-type="species" reg="phalara">phalara</tp:taxon-name-part><object-id xmlns:xlink="http://www.w3.org/1999/xlink" content-type="zoobank" xlink:type="simple">https://zoobank.org/65BBAF0A-C395-4E8F-8CF5-D674396F44CA</object-id></tp:taxon-name><tp:taxon-authority>Kato &amp; Kolcsár</tp:taxon-authority><tp:taxon-status xmlns:xlink="http://www.w3.org/1999/xlink" xlink:type="simple">sp. nov.</tp:taxon-status><xref ref-type="fig" rid="F5">Figs 5D</xref><xref ref-type="fig" rid="F19">, 19</xref><xref ref-type="fig" rid="F20">, 20</xref><xref ref-type="fig" rid="F21">, 21</xref><xref ref-type="fig" rid="F22">, 22</xref></tp:nomenclature><tp:treatment-sec sec-type="type material" id="SECID0E5TAI"><title>Type material examined.</title><p><bold><italic>Holotype</italic>.</bold> ♂, pinned. Original label: “JAPAN, Fukuoka, Fukuoka-shi, Sawara-ku, Itaya, Mt. Sefuri-san; alt. 970 m; 10 Jun. 2015, D. Kato leg.” “HOLOTYPE <tp:taxon-name><tp:taxon-name-part taxon-name-part-type="genus" reg="Ormosia">Ormosia</tp:taxon-name-part> (<tp:taxon-name-part taxon-name-part-type="subgenus" reg="Parormosia">Parormosia</tp:taxon-name-part>) <tp:taxon-name-part taxon-name-part-type="species" reg="phalara">phalara</tp:taxon-name-part></tp:taxon-name> Kato &amp; Kolcsár, sp. nov. [red label]”; <named-content xmlns:xlink="http://www.w3.org/1999/xlink" content-type="dwc:institutional_code" xlink:title="Biosystematics Laboratory, Kyushu University, Japan" xlink:href="http://grbio.org/institution/kyushu-university" xlink:type="simple">BLKU</named-content>.</p><p><bold><italic>Paratype</italic>s.</bold> Japan • 1♂; Honshu, Aomori, Hirosaki-shi, Ichinowatari-Yamashita; <named-content xmlns:xlink="http://www.w3.org/1999/xlink" content-type="dwc:verbatimCoordinates" xlink:type="simple"><named-content content-type="geo-json" specific-use="{&#34;type&#34;:&#34;Point&#34;,&#34;coordinates&#34;:[140.446640,40.530640]}" id="NCID0EGVAI" xlink:type="simple">40.53064°N, 140.44664°E</named-content></named-content>; alt. 173 m; 25 Jul. 2014; light trap; D. Kato leg.; <named-content xmlns:xlink="http://www.w3.org/1999/xlink" content-type="dwc:institutional_code" xlink:title="Biosystematics Laboratory, Kyushu University, Japan" xlink:href="http://grbio.org/institution/kyushu-university" xlink:type="simple">BLKU</named-content>. • 1 ♀; Honshu, Aomori, Nishimeya-mura, Kawaratai, Ôkawa-rindô Path; <named-content xmlns:xlink="http://www.w3.org/1999/xlink" content-type="dwc:verbatimCoordinates" xlink:type="simple"><named-content content-type="geo-json" specific-use="{&#34;type&#34;:&#34;Point&#34;,&#34;coordinates&#34;:[140.204050,40.500620]}" id="NCID0ETVAI" xlink:type="simple">40.50062°N, 140.20405°E</named-content></named-content>; alt. 300 m; 25 Jul. – 6 Aug. 2013; Malaise trap; D. Kato and T. Nakamura leg.; <named-content xmlns:xlink="http://www.w3.org/1999/xlink" content-type="dwc:institutional_code" xlink:title="Biosystematics Laboratory, Kyushu University, Japan" xlink:href="http://grbio.org/institution/kyushu-university" xlink:type="simple">BLKU</named-content>. • 1 ♂; Honshu, Nagano, Iida, Kamimurahodono; <named-content xmlns:xlink="http://www.w3.org/1999/xlink" content-type="dwc:verbatimCoordinates" xlink:type="simple"><named-content content-type="geo-json" specific-use="{&#34;type&#34;:&#34;Point&#34;,&#34;coordinates&#34;:[138.011660,35.458050]}" id="NCID0EAWAI" xlink:type="simple">35.45805°N, 138.01166°E</named-content></named-content>; alt. 1415 m; 3 Aug. 2019; K. Kuroda et al. leg.; <named-content xmlns:xlink="http://www.w3.org/1999/xlink" content-type="dwc:institutional_code" xlink:title="Ehime University Museum, Matsuyama, Japan" xlink:href="http://grbio.org/institution/ehime-university" xlink:type="simple">EUMJ</named-content>. • 2 ♂, 1 ♀; Honshu, Nagano; Matsumoto, Azusa lake; <named-content xmlns:xlink="http://www.w3.org/1999/xlink" content-type="dwc:verbatimCoordinates" xlink:type="simple"><named-content content-type="geo-json" specific-use="{&#34;type&#34;:&#34;Point&#34;,&#34;coordinates&#34;:[137.725120,36.128890]}" id="NCID0ENWAI" xlink:type="simple">36.12889°N, 137.72512°E</named-content></named-content>; alt. 1000 m; 21 Jul. 2020; L.-P. Kolcsár leg.; <abbrev xmlns:xlink="http://www.w3.org/1999/xlink" xlink:title="Private collection of Levente-Péter Kolcsár" id="ABBRID0ESWAI" xlink:type="simple">CKLP</abbrev>. • 1 ♀ (BOLD ID: <ext-link xmlns:xlink="http://www.w3.org/1999/xlink" xlink:type="simple" ext-link-type="uri" xlink:href="http://boldsystems.org/index.php/Public_RecordView?processid=JPCOI002-22">JPCOI002-22</ext-link>); Honshu, Nagano, Kiso, Ohara Shinkai; <named-content xmlns:xlink="http://www.w3.org/1999/xlink" content-type="dwc:verbatimCoordinates" xlink:type="simple"><named-content content-type="geo-json" specific-use="{&#34;type&#34;:&#34;Point&#34;,&#34;coordinates&#34;:[137.773460,35.837390]}" id="NCID0E5WAI" xlink:type="simple">35.83739°N, 137.77346°E</named-content></named-content>; alt. 1220 m, 19 Jul. 2020; L.-P. Kolcsár leg.; <abbrev xmlns:xlink="http://www.w3.org/1999/xlink" xlink:title="Private collection of Levente-Péter Kolcsár" id="ABBRID0EDXAI" xlink:type="simple">CKLP</abbrev>. • 1 ♂; Honshu, Kanagawa, Hakone; approximate coordinates: <named-content xmlns:xlink="http://www.w3.org/1999/xlink" content-type="dwc:verbatimCoordinates" xlink:type="simple"><named-content content-type="geo-json" specific-use="{&#34;type&#34;:&#34;Point&#34;,&#34;coordinates&#34;:[139.020000,35.230000]}" id="NCID0EKXAI" xlink:type="simple">35.23°N, 139.02°E</named-content></named-content>; 25 Jul. 1957; light; S. Hisamatsu leg.; <named-content xmlns:xlink="http://www.w3.org/1999/xlink" content-type="dwc:institutional_code" xlink:title="Ehime University Museum, Matsuyama, Japan" xlink:href="http://grbio.org/institution/ehime-university" xlink:type="simple">EUMJ</named-content>. • 3 ♂, 1 ♀; Kyushu, Fukuoka, Fukuoka-shi, Sawara-ku, Itaya, Mt. Sefuri-san; alt. 970 m; 10 Jun. 2015; D. Kato leg.; <named-content xmlns:xlink="http://www.w3.org/1999/xlink" content-type="dwc:institutional_code" xlink:title="Biosystematics Laboratory, Kyushu University, Japan" xlink:href="http://grbio.org/institution/kyushu-university" xlink:type="simple">BLKU</named-content>.</p></tp:treatment-sec><tp:treatment-sec sec-type="diagnosis" id="SECID0EZXAI"><title>Diagnosis.</title><p>General coloration dark brown (Fig. <xref ref-type="fig" rid="F19">19</xref>). Vertex greyish. Antenna yellowish on pedicel and at least basal segments of flagellum. Mesonotum with ochreous to greyish brown parts. Wing dark brownish tinged, patterned with subhyaline spots on veins, spots free from veins absent. Cell dm closed. Halter yellow. Legs dark brown with narrow yellow areas at tips of femora and bases of tibiae in female, tibiae to tarsi mostly yellow in male. Male terminalia: tergite 9 bearing pair of long membranous lobes at caudal margin. Clasper of gonostylus divided into two arms, ventral arm ~ 3× as long as curved stout dorsal arm, slender blade-shaped, gradually narrow toward tip. Lobe of gonostylus slender and 3/5 length of clasper, tapered distally, with long setae on ventral margin at distal 2/5. Interbase with mesal-apical lobe bearing two claws. Female terminalia with cercus slender, weakly upcurved distally. Lateral arm of genital fork rounded. Sternite 9 rounded posteriorly.</p><fig id="F19" position="float" orientation="portrait"><object-id xmlns:xlink="http://www.w3.org/1999/xlink" content-type="doi" xlink:type="simple">10.3897/zookeys.1132.86022.figure19</object-id><object-id xmlns:xlink="http://www.w3.org/1999/xlink" content-type="arpha" xlink:type="simple">21251D79-4B25-5776-B249-2B6E1E494E87</object-id><label>Figure 19.</label><caption><p>Habitus of <tp:taxon-name><tp:taxon-name-part taxon-name-part-type="genus" reg="Ormosia">Ormosia</tp:taxon-name-part> (<tp:taxon-name-part taxon-name-part-type="subgenus" reg="Parormosia">Parormosia</tp:taxon-name-part>) <tp:taxon-name-part taxon-name-part-type="species" reg="phalara">phalara</tp:taxon-name-part></tp:taxon-name> Kato &amp; Kolcsár, sp. nov. <bold>A</bold> male <bold>B</bold> female. Scale bar: 2 mm.</p></caption><graphic xmlns:xlink="http://www.w3.org/1999/xlink" xlink:href="zookeys-1132-127_article-86022__-g019.jpg" position="float" orientation="portrait" xlink:type="simple" id="oo_775361.jpg"><uri content-type="original_file" xlink:type="simple">https://binary.pensoft.net/fig/775361</uri></graphic></fig></tp:treatment-sec><tp:treatment-sec sec-type="description" id="SECID0ECZAI"><title>Description.</title><p><bold>Male.</bold> Body length 3.2–3.6 mm, wing length 4.2–4.7 mm.</p><p><bold><italic>Head</italic></bold>: covered with yellow and black setae. Vertex grey to dark grey, dark brownish on posterolateral part. Eyes relatively large and widely separated, ~ 4/5 as wide as narrowest point of vertex, ~ 1/2 length of head including rostrum in dorsal view. Rostrum dark brown, ~ 1/2 length of eye in lateral view. Palpus dark brown, 5-segmented, ca. as long as head, palpomere 1 globular and small, palpomeres 2–5 cylindrical, slenderer in palpomeres 2 and 5. Labellum dark brown. Antenna 3× as long as head; 16-segmented, scape dark brown, 2× as long as wide, narrower basally; pedicel pale to dusky yellow, roughly globular, 1/2 of length of scape; flagellomeres pale to dusky yellow, sometimes weakly dark on distal segments, oval on basal one or two segments, long cylindrical on distal segments, each flagellomere with one or two verticils, longest one at most 2× as long as corresponding segment, gradually shorter toward distal segment, sensilla abundant especially in ventral side, at most 1/2 as long as each flagellomere.</p><p><bold><italic>Thorax</italic></bold>: covered with yellow to dark brown setae. Antepronotum dark brown, pale at caudal margin; postpronotum dusky yellow. Mesonotum ochreous to greyish brown, dark brown at anterior and lateral margins, sometimes with three indistinctly dark stripes just anterior to transverse suture. Prescutal pit dark brown, roughly oval with narrower inner end. Tuberculate pit distinct, situated at anterior 1/3 to 1/2 between anterior margin of mesonotum and prescutal pit. Pleuron dark brown, variegated with grey pruinosity (Fig. <xref ref-type="fig" rid="F19">19A</xref>). Wing (Fig. <xref ref-type="fig" rid="F20">20</xref>) tinged with dark brown, subhyaline on prearcular region, patterned with subhyaline spots restricted to vicinity of veins, without ones free from veins; spot each at MA, Rs origin, crossvein sc-r, outer end of cell dm, and tips of all longitudinal veins; spot at each tip of R<sub>1</sub>, and R<sub>4</sub> to CuA smaller; cord seamed with subhyaline; relatively narrow, 3.3× as long as wide; Sc ending at level of R<sub>2</sub>; crossvein sc-r distinct, situated at level of middle of Rs; R<sub>2+3+4</sub> 2/7 length of R<sub>3</sub>; R<sub>2</sub> situated between 1/2–1× lengths of itself distal to fork of R<sub>2+3+4</sub>; M<sub>4</sub> 0.6–0.7× as long as M<sub>3+4</sub>; cell dm closed, 0.7–0.8× as long as cell m<sub>1+2</sub>; wing margin between tips of CuP and A<sub>1</sub> 2.5–3× as long as that between tips of CuP and CuA; A<sub>1</sub> curved posteriorly near middle. Halter white to dusky yellow, slightly brownish at base, ~ 1/2 length of thorax (Fig. <xref ref-type="fig" rid="F19">19</xref>). Legs with coxae dark brown; trochanters dusky yellow on fore pair, brown to dark brown on mid and hind pairs; femora dark brown, bases and tips narrowly yellow; tibiae yellow, tips weakly brownish; tarsi yellow, turning to brown to dark brown toward tip distal to middle of tarsomere 1 (Fig. <xref ref-type="fig" rid="F19">19A</xref>).</p><fig id="F20" position="float" orientation="portrait"><object-id xmlns:xlink="http://www.w3.org/1999/xlink" content-type="doi" xlink:type="simple">10.3897/zookeys.1132.86022.figure20</object-id><object-id xmlns:xlink="http://www.w3.org/1999/xlink" content-type="arpha" xlink:type="simple">F37B53CD-D863-5398-B2A1-3477029D6397</object-id><label>Figure 20.</label><caption><p>Wing of <tp:taxon-name><tp:taxon-name-part taxon-name-part-type="genus" reg="Ormosia">Ormosia</tp:taxon-name-part> (<tp:taxon-name-part taxon-name-part-type="subgenus" reg="Parormosia">Parormosia</tp:taxon-name-part>) <tp:taxon-name-part taxon-name-part-type="species" reg="phalara">phalara</tp:taxon-name-part></tp:taxon-name> Kato &amp; Kolcsár, sp. nov. Scale bar: 2 mm.</p></caption><graphic xmlns:xlink="http://www.w3.org/1999/xlink" xlink:href="zookeys-1132-127_article-86022__-g020.jpg" position="float" orientation="portrait" xlink:type="simple" id="oo_775362.jpg"><uri content-type="original_file" xlink:type="simple">https://binary.pensoft.net/fig/775362</uri></graphic></fig><p><bold><italic>Abdomen</italic></bold>: dark brown, densely covered with brown setae; yellowish setae present on genital part.</p><p><bold><italic>Male terminalia</italic></bold> (Fig. <xref ref-type="fig" rid="F21">21</xref>): Tergite 9 with pair of largely membranous, tongue-shaped lobes at caudal margin, ~ 1/3 length of remainder of tergite 9; tergite 9 slightly longer than wide including caudal lobe (Fig. <xref ref-type="fig" rid="F21">21A</xref>). Sternite 9 slightly and widely concave at middle of posterior margin (Fig. <xref ref-type="fig" rid="F21">21B</xref>). Gonocoxite oval, ca. as long as tergite 9, posteroventral margin not produced beyond base of clasper of gonostylus (Fig. <xref ref-type="fig" rid="F21">21A</xref>). Gonocoxal apodeme long, connected to each other, forming bridge, central part jointed with anteromedial part of interbase (Fig. <xref ref-type="fig" rid="F21">21D</xref>). Clasper of gonostylus dark, ~ 1.4× longer than gonocoxite, divided into two arms; dorsal arm stout, rounded at tip, curved ventrally in apical view (Fig. <xref ref-type="fig" rid="F21">21C</xref>) and tip directed distally in dorsal view (Fig. <xref ref-type="fig" rid="F21">21A</xref>), distal part densely covered with black microscopic setae; ventral arm ~ 3× as long as dorsal arm, slender blade-shaped, gradually narrow toward tip, acute at tip (Fig. <xref ref-type="fig" rid="F21">21C</xref>). Lobe of gonostylus slender, tapered distally and curved dorsally, 3/5 length of clasper, ventral margin with several long setae at distal 2/5 (Fig. <xref ref-type="fig" rid="F21">21C</xref>). Interbases fused basally, dorsolateral part roundly produced in lateral view; mesal-apical lobe slender claw-shaped, curved and directed posterodorsally, bearing smaller curved spine arising from ventral surface of mesal-apical lobe (Fig. <xref ref-type="fig" rid="F21">21D, E</xref>). Paramere wide, distinctly shorter than interbase (Fig. <xref ref-type="fig" rid="F21">21D, E</xref>). Aedeagus slender and cylindrical, extreme tip and subapical region slightly widened, tip extending beyond tip of interbase (Fig. <xref ref-type="fig" rid="F21">21D, E</xref>). Aedeagal sheath covering aedeagus except apical part, posterior end ~ 5× as wide as aedeagus (Fig. <xref ref-type="fig" rid="F21">21D</xref>) at this point and produced dorsally near tip and produced ventrally at distal 3/5 (Fig. <xref ref-type="fig" rid="F21">21E</xref>). Sperm pump bacilliform in dorsal view, anterior end situated at level of 1/3 of paramere (Fig. <xref ref-type="fig" rid="F21">21D</xref>). Ejaculatory apodeme developed, dorsoventrally compressed, fin-like plate, ca. as long as diameter of sperm pump (Fig. <xref ref-type="fig" rid="F21">21E</xref>).</p><fig id="F21" position="float" orientation="portrait"><object-id xmlns:xlink="http://www.w3.org/1999/xlink" content-type="doi" xlink:type="simple">10.3897/zookeys.1132.86022.figure21</object-id><object-id xmlns:xlink="http://www.w3.org/1999/xlink" content-type="arpha" xlink:type="simple">8D9272EE-30E6-530B-A69E-BF4EEE1FE465</object-id><label>Figure 21.</label><caption><p>Male terminalia of <tp:taxon-name><tp:taxon-name-part taxon-name-part-type="genus" reg="Ormosia">Ormosia</tp:taxon-name-part> (<tp:taxon-name-part taxon-name-part-type="subgenus" reg="Parormosia">Parormosia</tp:taxon-name-part>) <tp:taxon-name-part taxon-name-part-type="species" reg="phalara">phalara</tp:taxon-name-part></tp:taxon-name> Kato &amp; Kolcsár, sp. nov. <bold>A</bold> dorsal view <bold>B</bold> sternite 9, ventral view <bold>C</bold> gonostylus, outer surface <bold>D</bold> aedeagal complex, dorsal view (left gonocoxal apodeme omitted) <bold>E</bold> aedeagal complex, lateral view (left = dorsal). Scale bars: 0.1 mm.</p></caption><graphic xmlns:xlink="http://www.w3.org/1999/xlink" xlink:href="zookeys-1132-127_article-86022__-g021.jpg" position="float" orientation="portrait" xlink:type="simple" id="oo_775363.jpg"><uri content-type="original_file" xlink:type="simple">https://binary.pensoft.net/fig/775363</uri></graphic></fig><p><bold>Female</bold>. Body length 3.6–4.8 mm, wing length 4.2–5.0 mm. Generally resembling male (Fig. <xref ref-type="fig" rid="F19">19B</xref>) except, antenna shorter, ~ 2× length of head; each flagellomere with ca. eight verticils on each of basal segments, fewer on each of distal segments, longest one at most 1.5× as long as corresponding segment. Tibiae to tarsi dark brown, bases of tibiae narrowly yellow (Fig. <xref ref-type="fig" rid="F19">19B</xref>).</p><p><bold><italic>Female terminalia</italic></bold> (Fig. <xref ref-type="fig" rid="F22">22</xref>): dark brown, cercus and hypogynial valve amber-colored, weakly dark on basal parts. Tergites 8 and 9 fused. Cercus weakly upcurved distally, 1.6× longer than tergite 10; hypogynial valve relatively stout, 1.5× as long as sternite 8, gradually narrowed toward tip, basal part 1.4× as wide as that of cercus, tip ending at level of basal 3/5 of cercus (Fig. <xref ref-type="fig" rid="F22">22A</xref>). Genital frame with genital fork widened posteriorly, anterior part slender; lateral arm of genital fork weakly produced, rounded, situated at posterior of genital fork; sternite 9 rounded posteriorly; long and arched groove present posterior to genital opening, lateral part curved anteriorly (Fig. <xref ref-type="fig" rid="F22">22B</xref>). Three spermathecal ducts present, basal parts blackened (Fig. <xref ref-type="fig" rid="F22">22B</xref>). Spermathecae indistinct.</p><fig id="F22" position="float" orientation="portrait"><object-id xmlns:xlink="http://www.w3.org/1999/xlink" content-type="doi" xlink:type="simple">10.3897/zookeys.1132.86022.figure22</object-id><object-id xmlns:xlink="http://www.w3.org/1999/xlink" content-type="arpha" xlink:type="simple">8D5FF68A-3A6F-545E-9AFF-313AC1063A36</object-id><label>Figure 22.</label><caption><p>Female terminalia of <tp:taxon-name><tp:taxon-name-part taxon-name-part-type="genus" reg="Ormosia">Ormosia</tp:taxon-name-part> (<tp:taxon-name-part taxon-name-part-type="subgenus" reg="Parormosia">Parormosia</tp:taxon-name-part>) <tp:taxon-name-part taxon-name-part-type="species" reg="phalara">phalara</tp:taxon-name-part></tp:taxon-name> Kato &amp; Kolcsár, sp. nov. <bold>A</bold> lateral view <bold>B</bold> genital frame, ventral view (left = anterior). Scale bars: 0.1 mm</p></caption><graphic xmlns:xlink="http://www.w3.org/1999/xlink" xlink:href="zookeys-1132-127_article-86022__-g022.jpg" position="float" orientation="portrait" xlink:type="simple" id="oo_775364.jpg"><uri content-type="original_file" xlink:type="simple">https://binary.pensoft.net/fig/775364</uri></graphic></fig></tp:treatment-sec><tp:treatment-sec sec-type="etymology" id="SECID0EQBBI"><title>Etymology.</title><p>The name of this species, <italic><tp:taxon-name><tp:taxon-name-part taxon-name-part-type="genus" reg="Ormosia"/><tp:taxon-name-part taxon-name-part-type="species" reg="phalara">phalara</tp:taxon-name-part></tp:taxon-name></italic>, is from the Greek <italic>phalaros</italic>, meaning white-spotted. The name is deemed to be a Latinized feminine adjective in nominative singular.</p></tp:treatment-sec><tp:treatment-sec sec-type="distribution" id="SECID0ECCBI"><title>Distribution.</title><p>Japan (Honshu and Kyushu) (Fig. <xref ref-type="fig" rid="F5">5D</xref>).</p></tp:treatment-sec><tp:treatment-sec sec-type="remarks" id="SECID0EMCBI"><title>Remarks.</title><p>This species resembles a Chinese species, <tp:taxon-name><tp:taxon-name-part taxon-name-part-type="genus" reg="Ormosia">Ormosia</tp:taxon-name-part> (<tp:taxon-name-part taxon-name-part-type="subgenus" reg="Parormosia">Parormosia</tp:taxon-name-part>) <tp:taxon-name-part taxon-name-part-type="species" reg="angustaurata">angustaurata</tp:taxon-name-part></tp:taxon-name> Alexander, 1936 (<xref ref-type="bibr" rid="B6">Alexander 1936b</xref>), but is distinguished from it by the following characters: scape dark brown (yellow in <tp:taxon-name><tp:taxon-name-part taxon-name-part-type="genus" reg="Ormosia">Ormosia</tp:taxon-name-part> (<tp:taxon-name-part taxon-name-part-type="subgenus" reg="Parormosia">Parormosia</tp:taxon-name-part>) <tp:taxon-name-part taxon-name-part-type="species" reg="angustaurata">angustaurata</tp:taxon-name-part></tp:taxon-name>); wing with subhyaline spots restricted to vicinity of veins, without smaller spots free from veins (with at least a few smaller spots free from veins in addition to ones on veins in <tp:taxon-name><tp:taxon-name-part taxon-name-part-type="genus" reg="Ormosia">Ormosia</tp:taxon-name-part> (<tp:taxon-name-part taxon-name-part-type="subgenus" reg="Parormosia">Parormosia</tp:taxon-name-part>) <tp:taxon-name-part taxon-name-part-type="species" reg="angustaurata">angustaurata</tp:taxon-name-part></tp:taxon-name>); mesal-apical lobe slender with additional spine near tip (Fig. <xref ref-type="fig" rid="F21">21D, E</xref>) (stout and without additional spine in <tp:taxon-name><tp:taxon-name-part taxon-name-part-type="genus" reg="Ormosia">Ormosia</tp:taxon-name-part> (<tp:taxon-name-part taxon-name-part-type="subgenus" reg="Parormosia">Parormosia</tp:taxon-name-part>) <tp:taxon-name-part taxon-name-part-type="species" reg="angustaurata">angustaurata</tp:taxon-name-part></tp:taxon-name>).</p></tp:treatment-sec><tp:treatment-sec><!--Section generated to contain objects referenced in tp:taxon-treatment.--><fig id="F5" position="float" orientation="portrait"><object-id xmlns:xlink="http://www.w3.org/1999/xlink" content-type="doi" xlink:type="simple">10.3897/zookeys.1132.86022.figure5</object-id><object-id xmlns:xlink="http://www.w3.org/1999/xlink" content-type="arpha" xlink:type="simple">60E3E3B2-FADD-5957-A0FB-B3A2ED718F23</object-id><label>Figure 5.</label><caption><p>Distribution map of Japanese species of <tp:taxon-name><tp:taxon-name-part taxon-name-part-type="genus" reg="Ormosia">Ormosia</tp:taxon-name-part> (<tp:taxon-name-part taxon-name-part-type="subgenus" reg="Oreophila">Oreophila</tp:taxon-name-part>)</tp:taxon-name> and <tp:taxon-name><tp:taxon-name-part taxon-name-part-type="genus" reg="Ormosia">Ormosia</tp:taxon-name-part> (<tp:taxon-name-part taxon-name-part-type="subgenus" reg="Parormosia">Parormosia</tp:taxon-name-part>)</tp:taxon-name>. <bold>A</bold><tp:taxon-name><tp:taxon-name-part taxon-name-part-type="genus" reg="Ormosia">Ormosia</tp:taxon-name-part> (<tp:taxon-name-part taxon-name-part-type="subgenus" reg="Oreophila">Oreophila</tp:taxon-name-part>) <tp:taxon-name-part taxon-name-part-type="species" reg="confluenta">confluenta</tp:taxon-name-part></tp:taxon-name> Alexander, 1922 (red), <tp:taxon-name><tp:taxon-name-part taxon-name-part-type="genus" reg="Ormosia">Ormosia</tp:taxon-name-part> (<tp:taxon-name-part taxon-name-part-type="subgenus" reg="Oreophila">Oreophila</tp:taxon-name-part>) <tp:taxon-name-part taxon-name-part-type="species" reg="komazawai">komazawai</tp:taxon-name-part></tp:taxon-name> Kato &amp; Kolcsár, sp. nov. (blue) <bold>B</bold><tp:taxon-name><tp:taxon-name-part taxon-name-part-type="genus" reg="Ormosia">Ormosia</tp:taxon-name-part> (<tp:taxon-name-part taxon-name-part-type="subgenus" reg="Oreophila">Oreophila</tp:taxon-name-part>) <tp:taxon-name-part taxon-name-part-type="species" reg="sootryeni">sootryeni</tp:taxon-name-part></tp:taxon-name> Lackschewitz, 1935 <bold>C</bold><tp:taxon-name><tp:taxon-name-part taxon-name-part-type="genus" reg="Ormosia">Ormosia</tp:taxon-name-part> (<tp:taxon-name-part taxon-name-part-type="subgenus" reg="Parormosia">Parormosia</tp:taxon-name-part>) <tp:taxon-name-part taxon-name-part-type="species" reg="diversipes">diversipes</tp:taxon-name-part></tp:taxon-name> Alexander, 1919 <bold>D</bold><tp:taxon-name><tp:taxon-name-part taxon-name-part-type="genus" reg="Ormosia">Ormosia</tp:taxon-name-part> (<tp:taxon-name-part taxon-name-part-type="subgenus" reg="Parormosia">Parormosia</tp:taxon-name-part>) <tp:taxon-name-part taxon-name-part-type="species" reg="nippoalpina">nippoalpina</tp:taxon-name-part></tp:taxon-name> Alexander, 1941 (red), <tp:taxon-name><tp:taxon-name-part taxon-name-part-type="genus" reg="Ormosia">Ormosia</tp:taxon-name-part> (<tp:taxon-name-part taxon-name-part-type="subgenus" reg="Parormosia">Parormosia</tp:taxon-name-part>) <tp:taxon-name-part taxon-name-part-type="species" reg="phalara">phalara</tp:taxon-name-part></tp:taxon-name> Kato &amp; Kolcsár, sp. nov. (blue).</p></caption><graphic xmlns:xlink="http://www.w3.org/1999/xlink" xlink:href="zookeys-1132-127_article-86022__-g005.jpg" position="float" orientation="portrait" xlink:type="simple" id="oo_775347.jpg"><uri content-type="original_file" xlink:type="simple">https://binary.pensoft.net/fig/775347</uri></graphic></fig></tp:treatment-sec><ref-list><ref id="B6"><mixed-citation xmlns:xlink="http://www.w3.org/1999/xlink" xlink:type="simple"><person-group><name name-style="western"><surname>Alexander</surname><given-names>CP</given-names></name></person-group> (<year>1936b</year>) <article-title>New or little-known <tp:taxon-name><tp:taxon-name-part taxon-name-part-type="family">Tipulidae</tp:taxon-name-part></tp:taxon-name> from eastern Asia (<tp:taxon-name><tp:taxon-name-part taxon-name-part-type="order">Diptera</tp:taxon-name-part></tp:taxon-name>). XXXI.</article-title><source>Philippine Journal of Science</source><volume>60</volume>: <fpage>323</fpage>–<lpage>360</lpage>.</mixed-citation></ref></ref-list></tp:taxon-treatment>
